# Supplementary material for: Biology Needs Philosophy, But What Philosophy?
Source: Bioscience. 2026 Mar 12;76(5):417–28. doi: 10.1093/biosci/biag016 (PMC13154029; doi:10.1093/biosci/biag016)
Supplement: biag016_Supplemental_File [file biag016_supplemental_file.xls]

## Sheet: McCulloch_1943
Authors	Article Title	Source Title	Biology/Philosophy/other	COUNT	Publication Year	Volume	Issue	Start Page	End Page	Article Number
			Biology/Philosophy/other	3858
Abdulsaleh, Munir; Bein, Murad	Nature-Inspired Artificial Neural Network Integrated with Hybrid Firefly and Particle Swarm Optimisation: A Novel Approach for Modelling the Eurozone Financial Stress Index for Macroeconomic Policy	COMPUTATIONAL ECONOMICS	other		2025
Abidin, Didem; Erdem, Muhammed G.	SCM-DL: Split-Combine-Merge Deep Learning Model Integrated With Feature Selection in Sports for Talent Identification	IEEE ACCESS	other		2025	13		71148	71172
Aboelnaga, Mona A.; El-Kharashi, Mohamed W.; Eldawlatly, Seif	Img2Neuro: brain-trained neural activity encoders for enhanced object recognition	MACHINE LEARNING-SCIENCE AND TECHNOLOGY	other		2025	6	2			25036
Achatz, Julia; Schubert, Mark	Optical detection of beetle-related indicators and stem quality in roundwood using convolutional neural networks	JOURNAL OF WOOD SCIENCE	other		2025	71	1			27
Afful, Samuel K.; Boateng, Cyril D.; Ahene, Emmanuel; Aryee, Jeffrey N. A.; Wemegah, David D.; Gidigasu, Solomon S. R.; Britwum, Akyana; Osei, Marian A.; Gilbert, Jesse; Toure, Haoulata; Mensah, Vera	A systematic review of neural network applications for groundwater level prediction	DISCOVER APPLIED SCIENCES	other		2025	7	9			942
Afrin, Nilufa; Rafi, Ridwan S. M. H.; Haddad, Khaled; Rahman, Ataur	Linear vs. Non-Linear Regional Flood Estimation Models in New South Wales, Australia	WATER	other		2025	17	13			1845
Afrin, Nilufa; Rahman, Ataur; Sharafati, Ahmad; Ahamed, Farhad; Haddad, Khaled	Ensemble machine learning (EML) based regional flood frequency analysis model development and testing for south-east Australia	JOURNAL OF HYDROLOGY-REGIONAL STUDIES	other		2025	59				102320
Ahmed, Abdullah A. A.; Alegret, Nuria; Almeida, Bethany; Alvarez-Puebla, Ramon; Andrews, Anne M.; Ballerini, Laura; Barrios-Capuchino, Juan J.; Becker, Charline; Blick, Robert H.; Bonakdar, Shahin; Chakraborty, Indranath; Chen, Xiaodong; Cheon, Jinwoo; Chilla, Gerwin; Coelho Conceicao, Andre Luiz; Delehanty, James; Dulle, Martin; Efros, Alexander L.; Epple, Matthias; Fedyk, Mark; Feliu, Neus; Fen…	Interfacing with the Brain: How Nanotechnology Can Contribute	ACS NANO	other		2025	19	11	10630	10717
Ahmed, S. Nafees; Prakasam, P.	Intracranial hemorrhage segmentation and classification framework in computer tomography images using deep learning techniques	SCIENTIFIC REPORTS	Biology		2025	15	1			17151
Aires, Susana	On the individuation of complex computational models: Gilbert Simondon and the technicity of AI	AI & SOCIETY	other		2025	40	5	3109	3122
Akgun, Omer Burak; Gulay, Emrah	Dynamics in Realized Volatility Forecasting: Evaluating GARCH Models and Deep Learning Algorithms Across Parameter Variations	COMPUTATIONAL ECONOMICS	other		2025	65	6	3971	4013
Aktas, Fatma; Shayea, Ibraheem; Ergen, Mustafa; Saoud, Bilal; Yahya, Abdulsamad Ebrahim; Laura, Aldasheva	AI-enabled routing in next generation networks: A survey	ALEXANDRIA ENGINEERING JOURNAL	other		2025	120		449	474
Al-Sager, Saleh M.; Almady, Saad S.; Almasoud, Waleed A.; Al-Janobi, Abdulrahman A.; Marey, Samy A.; Al-Hamed, Saad A.; Aboukarima, Abdulwahed M.	The Evaluation and Development of a Prediction Artificial Neural Network Model for Specific Volumetric Fuel Efficiency (SVFE) of a Tractor-Chisel Plow System Based on Field Operation	PROCESSES	other		2025	13	6			1811
Al-Tamimi, Abdulsalam A.; Muhamedagic, Kenan; Begic-Hajdarevic, Derzija; Vatres, Ajdin; Kadric, Edin	Experimental investigation and prediction of the flexural properties of FDM printed carbon fiber reinforced polyamide parts using optimized RSM and ANN models	PLOS ONE	other		2025	20	5			e0322628
Alarcon, Rodrigo G.; Alarcon, Martin A.; Gonzalez, Alejandro H.; Ferramosca, Antonio	Artificial Neural Networks for Energy Demand Prediction in an Economic MPC-Based Energy Management System	INTERNATIONAL JOURNAL OF ROBUST AND NONLINEAR CONTROL	other		2025	35	2	642	658
Aldrigo, Riccardo; Menichetti, Roberto; Potestio, Raffaello	Low-resolution descriptions of model neural activity reveal hidden features and underlying system properties	PHYSICAL REVIEW E	other		2025	111	4			44315
Ali, Amina; Senu, Norazak; Ahmadian, Ali; Wahi, Nadihah	A deep learning framework for solving fractional partial differential equations	PHYSICA SCRIPTA	other		2025	100	4			46012
Alidadi, Najme; Pezeshk, Shahram	State of the art: Application of machine learning in ground motion modeling	ENGINEERING APPLICATIONS OF ARTIFICIAL INTELLIGENCE	other		2025	149				110534
Allahyarsharahi, Nazanin; Kiani, Alireza; Hoseini, Seyed Omid	Machine learning-based models for FRP shear contribution of wrapped reinforced concrete beams	MULTISCALE AND MULTIDISCIPLINARY MODELING EXPERIMENTS AND DESIGN	other		2025	8	1			51
Allsopp, James; Diprose, Jake; Heazlewood, Brianna R.; Zagorec-Marks, Chase; Lewandowski, H. J.; Petralia, Lorenzo S.; Softley, Timothy P.	Convolutional neural network approach to ion Coulomb crystal image analysis	JOURNAL OF CHEMICAL PHYSICS	other		2025	163	4			44201
Alsakarneh, Raad Abdelhalim Ibrahim; Mati, Sagiru; Ismael, Goran Yousif; Masoud, Serag; Aliyu, Nazifi; Samour, Ahmed; Uzun, Berna	Hybrid modelling of ruble exchange rates amidst the Russo-Ukrainian conflict using swarm and fuzzy neural networks	ENGINEERING APPLICATIONS OF ARTIFICIAL INTELLIGENCE	other		2025	153				110854
Alu, Andrea; Arrieta, Andres F.; Del Dottore, Emanuela; Dickey, Michael; Ferracin, Samuele; Harne, Ryan; Hauser, Helmut; He, Qiguang; Hopkins, Jonathan B.; Hyatt, Lance P.; Li, Suyi; Mariani, Stefano; Mazzolai, Barbara; Mondini, Alessio; Pal, Aniket; Preston, Daniel J.; Rajappan, Anoop; Raney, Jordan R.; Reis, Pedro M.; Sarles, Stephen A.; Sitti, Metin; Ubamanyu, Uba K.; van Hecke, Martin; Wang, …	Roadmap on embodying mechano-intelligence and computing in functional materials and structures	SMART MATERIALS AND STRUCTURES	other		2025	34	6			63501
Ameneiro, Senen Barro	What does artificial intelligence ask of law?	ANUARIO DE FILOSOFIA DEL DERECHO	other		2025	41		13	26
An, Caimin; Duan, Fabing; Chapeau-Blondeau, Francois; Abbott, Derek	Exploring the Bayes-oriented noise injection approach in neural networks	PHYSICS LETTERS A	other		2025	555				130804
An, Mihye	Boundary-making practices: LLMs and an artifactual production of objectivity	AI & SOCIETY	other		2025
Anagnostopoulos, Apostolos; Kehagia, Fotini; Aretoulis, Georgios	Implementation of Multilayer Perceptron and Radial Basis Function Neural Networks for Estimating Roundabout-Entry Traffic Flow	JOURNAL OF TRANSPORTATION ENGINEERING PART A-SYSTEMS	other		2025	151	3			4025008
Anastassiou, George A.	Symmetrized, Perturbed Hyperbolic Tangent-Based Complex-Valued Trigonometric and Hyperbolic Neural Network Accelerated Approximation	MATHEMATICS	other		2025	13	10			1688
Anastassiou, George A.	Generalized Logistic Neural Networks in Positive Linear Framework	SYMMETRY-BASEL	other		2025	17	5			746
Anastassiou, George A.	Neural network approximation over finite dimensional Banach spaces	REVISTA DE LA REAL ACADEMIA DE CIENCIAS EXACTAS FISICAS Y NATURALES SERIE A-MATEMATICAS	other		2025	119	2			55
Anastassiou, George A.	Neural Networks as Positive Linear Operators	MATHEMATICS	other		2025	13	7			1112
Anastassiou, G. A.	GENERALIZED LOGISTIC NEURAL NETWORK APPROXIMATION OVER FINITE DIMENSION BANACH SPACES	PROBLEMY ANALIZA-ISSUES OF ANALYSIS	other		2025	14	2	3	24
Anastassiou, George A.; Karateke, Seda; Zontul, Metin	Univariate Neural Network Quantitative (NNQ) Approximation by Symmetrized Operators	FRACTAL AND FRACTIONAL	other		2025	9	6			365
Aragao, Marcelo V. C.; Afonso, Augusto G.; Ferraz, Rafaela C.; Ferreira, Rairon G.; Leite, Savio G.; de Figueiredo, Felipe A. P.; Mafra, Samuel B.	A practical evaluation of AutoML tools for binary, multiclass, and multilabel classification	SCIENTIFIC REPORTS	Biology		2025	15	1			17682
Aristeidou, Savvinos; Shahnazaryan, Davit; O'Reilly, Gerard J.	Correlation models for next-generation amplitude and cumulative intensity measures using artificial neural networks	EARTHQUAKE SPECTRA	other		2025	41	1	851	875
Artun, E.; Canbolat, S.; Yildirim, E. C.; Acikgoz, C.; Yuruker, O.	An Integrated Workflow for Data Analytics- Assisted Reservoir Management with Incomplete Well Log Data	SPE JOURNAL	other		2025	30	2	486	506
Asghari, Ali; Zeinalabedinmalekmian, Mahdi; Azgomi, Hossein; Alimoradi, Mahmoud; Ghaziantafrishi, Shirin	Farmer Ants Optimization Algorithm: A Novel Metaheuristic for Solving Discrete Optimization Problems	INFORMATION	other		2025	16	3			207
Ash, Mitchell G.	Situating Cognitive Science after 1945	HUMAN ARENAS	other		2025	8	3	713	724
Atalay, Ayse Cay	Reinterpreting the happiness index using artificial neural networks with selected economic and environmental variables: evidence from D-8 countries	CURRENT PSYCHOLOGY	other		2025	44	12	12760	12770
Babakhani, Peyman; Dale, Andrew W.; Woulds, Clare; Moore, Oliver W.; Xiao, Ke-Qing; Curti, Lisa; Peacock, Caroline L.	Preservation of organic carbon in marine sediments sustained by sorption and transformation processes	NATURE GEOSCIENCE	other		2025	18	1
Bach, Mirjana Pejic; Palic, Mirko; Simicevic, Vanja	The Impact of Usability and Reliability on ChatGPT Satisfaction among Gen Z and Gen Y	ORGANIZACIJA	other		2025	58	3	211	226
Bae, Hyun-Jung; Park, Jong-Seong; Choi, Ji-hyeok; Kwon, Hyuk-Yoon	Learning model combined with data clustering and dimensionality reduction for short-term electricity load forecasting	SCIENTIFIC REPORTS	Biology		2025	15	1			3575
Baietto, Anthony; Bihl, Trevor J.	Generative Data for Neuromorphic Computing	PROCEEDINGS OF THE 58TH HAWAII INTERNATIONAL CONFERENCE ON SYSTEM SCIENCES	other		2025			7248	7257
Baietto, Anthony; Stewart, Christopher; Bihl, Trevor J.	Dataset assembly for training Spiking Neural Networks	NEUROCOMPUTING	other		2025	622				129207
Baig, Mirza M. Junaid; Stepanyants, Armen	Sparse Learning Enabled by Constraints on Connectivity and Function	PHYSICAL REVIEW LETTERS	other		2025	135	8			87301
Bajpai, Aditi; Yadav, Sonal; Nagwani, Naresh Kumar	An extensive bibliometric analysis of artificial intelligence techniques from 2013 to 2023	JOURNAL OF SUPERCOMPUTING	other		2025	81	4			540
Baldo, Nicola; Rondinella, Fabio; Daneluz, Fabiola; Vackova, Pavla; Valentin, Jan; Gajewski, Marcin d.; Krol, Jan b.	Mechanical performance prediction of asphalt mixtures: a baseline study of linear and non-linear regression compared with neural network modeling	ROADS AND BRIDGES-DROGI I MOSTY	other		2025	24	1	27	35
Bao, Tiffany; Trousil, Kylie; Tran, Quang Duy; Di Troia, Fabio; Park, Younghee	Generating Synthetic Malware Samples Using Generative AI	IEEE ACCESS	other		2025	13		59725	59736
Barbosa, Felliphe Goes Fernandes; Gonzalez, Gabriel Mattos; Sagrilo, Luis Volnei Sudati	Using Convolutional Neural Networks in Installation Analysis of Lazy-Wave Flexible Risers	JOURNAL OF OFFSHORE MECHANICS AND ARCTIC ENGINEERING-TRANSACTIONS OF THE ASME	other		2025	147	1			11801
Barbosa, Raul Bezerra; Dutra, Diego Leonel Cadette; Lima, Priscila Machado Vieira; Carvalho, Diego; Franca, Felipe Maia Galvao	Updating KernelCanvas for weightless graph classification	NEUROCOMPUTING	other		2025	646				130458
Barros-Everett, Tomas; Montero, Elizabeth; Rojas-Morales, Nicolas	Parameter Prediction for Metaheuristic Algorithms Solving Routing Problem Instances Using Machine Learning	APPLIED SCIENCES-BASEL	other		2025	15	6			2946
Bashir, Abba; Haruna, Sadi I.; Ibrhim, Yasser E.; Abba, Sani I.	Metaheuristic-enhanced ANN framework for compressive strength prediction in concrete with supplementary cementitious materials	INNOVATIVE INFRASTRUCTURE SOLUTIONS	other		2025	10	9			432
Bashir, Faisal; Alzahrani, Ali; Abbas, Haider; Zahoor, Furqan	Toward Cognitive Machines: Evaluating Single Device Based Spiking Neural Networks for Brain-Inspired Computing	ACS APPLIED ELECTRONIC MATERIALS	other		2025	7	4	1329	1341
Batty, Michael	Generative AI	ENVIRONMENT AND PLANNING B-URBAN ANALYTICS AND CITY SCIENCE	other		2025	52	5	1031	1034
Beato, Marco; Jaward, Mohamed Hisham; Nassis, George P.; Figueiredo, Pedro; Clemente, Filipe Manuel; Krustrup, Peter	An Educational Review on Machine Learning: A SWOT Analysis for Implementing Machine Learning Techniques in Football	INTERNATIONAL JOURNAL OF SPORTS PHYSIOLOGY AND PERFORMANCE	other		2025	20	2	183	191
Behkamal, Bahareh; Asgharian Rezae, Fatemeh; Mansoori, Amin; Ahari, Rana Kolahi; Mahmoudi Shamsabad, Sobhan; Esmaeilian, Mohammad Reza; Ferns, Gordon; Saberi, Mohammad Reza; Esmaily, Habibollah; Ghayour-Mobarhan, Majid	A machine learning-based framework for predicting metabolic syndrome using serum liver function tests and high-sensitivity C-reactive protein	SCIENTIFIC REPORTS	Biology		2025	15	1			21725
Bekdas, Gebrail; Aydin, Yaren; Isikdag, Umit; Nigdeli, Sinan Melih; Hajebi, Dara; Kim, Tae-Hyung; Geem, Zong Woo	Shear Wave Velocity Prediction with Hyperparameter Optimization	INFORMATION	other		2025	16	1			60
Bell, Genevieve; Meares, Andrew; Paterson, Alistair; Richards, Isabel; Traw, Brendan	Using multi-methods in archaeology: Circulatory infrastructure, cybernetics and 19th-century communication technologies in Australia	JOURNAL OF SOCIAL ARCHAEOLOGY	other		2025
Benani, Alaedine; Messas, Emmanuel	Nobel Prize in physics 2024: John J. Hopfield and Geoffrey E. Hinton. From Hopfield and Hinton to AlphaFold: The 2024 Nobel Prize honors the pioneers of deep learning	M S-MEDECINE SCIENCES	Biology		2025	41	3	277	280
Bhardwaj, Vinod Kumar; Kalra, Manish; Garg, Priyanka; Ray, Saibal	Anisotropic cosmology using observational datasets: Exploring via machine learning approaches	PHYSICS OF THE DARK UNIVERSE	other		2025	49				102012
Bian, Liheng; Zhan, Xinrui; Yan, Rong; Chang, Xuyang; Huang, Hua; Zhang, Jun	Physical twinning for joint encoding-decoding optimization in computational optics: a review	LIGHT-SCIENCE & APPLICATIONS	other		2025	14	1			162
Bilotta, Antonio; Turco, Emilio	Constitutive modeling of heterogeneous materials by interpretable neural networks: A review	NETWORKS AND HETEROGENEOUS MEDIA	other		2025	20	1	232	253
Bin Amjad, Arslan; Sellami, Rahma; Khan, Muhammad Imran; Zeeshan, Ahmad; Ijaz, Nouman; Hazim, Azzam	Gyrotactic microorganisms in the pharmacokinetics of electrically conducted nanofluid over a stretching sheet: complex algorithmic models	MULTISCALE AND MULTIDISCIPLINARY MODELING EXPERIMENTS AND DESIGN	other		2025	8	6			284
Boche, Holger; Fono, Adalbert; Kutyniok, Gitta	Mathematical algorithm design for deep learning under societal and judicial constraints: The algorithmic transparency requirement	APPLIED AND COMPUTATIONAL HARMONIC ANALYSIS	other		2025	77				101763
Bochtler, Matthias	How the technologies behind self-driving cars, social networks, ChatGPT, and DALL-E2 are changing structural biology	BIOESSAYS	Biology		2025	47	1
Boudjadar, Jalil; Ul Islam, Saif; Buyya, Rajkumar	Dynamic FPGA reconfiguration for scalable embedded artificial intelligence (AI): A co-design methodology for convolutional neural networks (CNN) acceleration	FUTURE GENERATION COMPUTER SYSTEMS-THE INTERNATIONAL JOURNAL OF ESCIENCE	other		2025	169				107777
Bui, Huy Quoc; Schinckus, Christophe; Al-Jaifi, Hamdan	Long-range correlations in cryptocurrency markets: A multi-scale DFA approach	PHYSICA A-STATISTICAL MECHANICS AND ITS APPLICATIONS	other		2025	661				130417
Cabessa, Jeremie; Strozecki, Yann	Refined Kolmogorov complexity of analog, evolving and stochastic recurrent neural networks	INFORMATION SCIENCES	other		2025	711				122104
Cakir, Recep; Doganalp, Serkan	Determination of beacon distance values according to ambient conditions by polynomial interpolation and artificial neural networks	PAMUKKALE UNIVERSITY JOURNAL OF ENGINEERING SCIENCES-PAMUKKALE UNIVERSITESI MUHENDISLIK BILIMLERI DERGISI	other		2025	31	3	351	356
Rojas Cala, Edgar F.; Bejar, Ramon; Mateu, Carles; Borri, Emiliano; Cabeza, Luisa F.	Artificial Intelligence Applied to Computational Fluid Dynamics and Its Application in Thermal Energy Storage: A Bibliometric Analysis	APPLIED SCIENCES-BASEL	other		2025	15	13			7199
Caliskan, Cemal Irfan; Sahin, Meryem; Koca, Aliihsan; Tarakci, Gurkan; Okbaz, Abdulkerim; Dalkilic, Ahmet Selim	Mechanical performance and ANN-based prediction of Co-Cr dental alloys with gyroid cellular structures produced by LPBF technology	PROCEEDINGS OF THE INSTITUTION OF MECHANICAL ENGINEERS PART C-JOURNAL OF MECHANICAL ENGINEERING SCIENCE	other		2025	239	9	3298	3316
Canatan, Mert; Alkhulaifi, Nasser; Watson, Nicholas; Boz, Ziynet	Artificial Intelligence in Food Manufacturing: A Review of Current Work and Future Opportunities	FOOD ENGINEERING REVIEWS	other		2025	17	2	189	219
Carboni, Lucrezia; Nwaigwe, Dwight; Mainsant, Marion; Bayle, Raphael; Reyboz, Marina; Mermillod, Martial; Dojat, Michel; Achard, Sophie	Exploring continual learning strategies in artificial neural networks through graph-based analysis of connectivity: Insights from a brain-inspired perspective	NEURAL NETWORKS	other		2025	185				107125
Carter, A.; Rezaei, A.; Imtiaz, S.; Naterer, G.	State-space-guided neural networks for fault detection	COMPUTERS & CHEMICAL ENGINEERING	other		2025	202				109260
Carvalho, Tania; Moniz, Nuno; Antunes, Luis; Chawla, Nitesh	Differentially-private data synthetisation for efficient re-identification risk control	MACHINE LEARNING	other		2025	114	7			164
Chacon-Mateos, Miriam; Garcia-Salamero, Hector; Laquai, Bernd; Vogt, Ulrich	Calibration and performance evaluation of PM2.5 and NO2 air quality sensors for environmental epidemiology	ATMOSPHERIC MEASUREMENT TECHNIQUES	other		2025	18	16	4061	4085
Chakroborty, Subhendu; Nath, Nibedita; Sahoo, Sameeta; Singh, Bhanu Pratap; Bal, Trishna; Tiwari, Karunesh; Hailu, Yosief Kasshun; Singh, Sunita; Kumar, Pravin; Chakraborty, Chandra	A review of emerging trends in nanomaterial-driven AI for biomedical applications	NANOSCALE ADVANCES	other		2025	7	12	3619	3630
Chamberland, Lisa; Campos, Melina; Correa, Maria; Pinto, Joao; Cornel, Anthony J.; Viegas, Joao; Lanzaro, Gregory C.	Larval habitat suitability and landscape genetics of the mosquito Anopheles coluzzii on São Tomé and Príncipe islands	LANDSCAPE ECOLOGY	Biology		2025	40	3			49
Chandnani, Chirag Jitendra; Agarwal, Vedik; Kulkarni, Shlok Chetan; Aren, Aditya; Amali, D. Geraldine Bessie; Srinivasan, Kathiravan	A Physics-Based Hyper Parameter Optimized Federated Multi-Layered Deep Learning Model for Intrusion Detection in IoT Networks	IEEE ACCESS	other		2025	13		21992	22010
Chang, Ching-Chun; Echizen, Isao	Steganography in Game Actions	IEEE ACCESS	other		2025	13		21029	21042
Chaves-Montero, J.; Cabayol-Garcia, L.; Lokken, M.; Font-Ribera, A.; Aguilar, J.; Ahlen, S.; Bianchi, D.; Brooks, D.; Claybaugh, T.; Cole, S.; de la Macorra, A.; Ferraro, S.; Forero-Romero, J. E.; Gaztanaga, E.; Gontcho, S.; Gutierrez, G.; Honscheid, K.; Kehoe, R.; Kirkby, D.; Kremin, A.; Lambert, A.; Landriau, M.; Manera, M.; Martini, P.; Miquel, R.; Munoz-Gutierrez, A.; Niz, G.; Perez-Rafols, I…	ForestFlow: predicting the Lyman-α forest clustering from linear to nonlinear scales	ASTRONOMY & ASTROPHYSICS	other		2025	694				A187
Chavlis, Spyridon; Poirazi, Panayiota	Dendrites endow artificial neural networks with accurate, robust and parameter-efficient learning	NATURE COMMUNICATIONS	other		2025	16	1			943
Chegeni, Iman Bahrami; Riyahi, Mohammad Mehdi; Bakhshipour, Amin E.; Azizipour, Mohamad; Haghighi, Ali	Developing Machine Learning Models for Optimal Design of Water Distribution Networks Using Graph Theory-Based Features	WATER	other		2025	17	11			1654
Chellig, Jordan; Fountoulakis, Nikolaos	Majority dynamics on random graphs: The multiple states case	STOCHASTIC PROCESSES AND THEIR APPLICATIONS	other		2025	189				104682
Chen, Qi; Flad, Elizabeth; Gatewood, Rachel N.; Samih, Maya S.; Krieger, Talon; Gai, Yan	Gamma oscillation optimally predicts finger movements	BRAIN RESEARCH	Biology		2025	1848				149335
Chen, Tianqi; Todo, Yuki; Qiu, Zhiyu; Hua, Yuxiao; Sugiura, Hiroki; Tang, Zheng	A Bio-Inspired Learning Dendritic Motion Detection Framework with Direction-Selective Horizontal Cells	BIOMIMETICS	Biology		2025	10	5			286
Chen, Yusheng; Han, Bin; Gobbi, Marco; Hou, Lili; Samori, Paolo	Responsive Molecules for Organic Neuromorphic Devices: Harnessing Memory Diversification	ADVANCED MATERIALS	other		2025	37	19
Cheng, Chuangang; Chen, Shuyan; Ma, Yongfeng; Qiao, Fengxiang; Xie, Zhuopeng	Crash severity prediction and interpretation for road determinants based on a hybrid method	JOURNAL OF TRANSPORTATION SAFETY & SECURITY	other		2025	17	1	30	56
Chou, Jui-Sheng; Liao, Pin-Chao; Liu, Chi-Yun; Hou, Chia-Yung	MACHINE LEARNING OF ELECTROENCEPHALOGRAPHY SIGNALS AND EYE MOVEMENTS TO CLASSIFY WORK-IN-PROGRESS RISK AT CONSTRUCTION SITES	JOURNAL OF CIVIL ENGINEERING AND MANAGEMENT	other		2025	31	3	190	205
Chung, Hsin-Hsuan; Chen, Jiangping	Misinformation detection: datasets, models and performance	ONLINE INFORMATION REVIEW	other		2025	49	3	570	584
Cizauskas, Carrie; DeBenedictis, Erika; Kelly, Pete	How the past is shaping the future of life science: The influence of automation and AI on biology	NEW BIOTECHNOLOGY	other		2025	88		1	11
Corona, Claudia Rebecca; Hogue, Terri Sue	Machine learning in stream and river water temperature modeling: a review and metrics for evaluation	HYDROLOGY AND EARTH SYSTEM SCIENCES	other		2025	29	12	2521	2549
Cremades, Andres; Hoyas, Sergio; Vinuesa, Ricardo	Additive-feature-attribution methods: A review on explainable artificial intelligence for fluid dynamics and heat transfer	INTERNATIONAL JOURNAL OF HEAT AND FLUID FLOW	other		2025	112				109662
Cui, Liangze; Huang, Kai; Zhong, Yang; Zhang, Yao; Liu, Qing Huo	An Auxiliary Classifier Generative Method for Antenna Design and Optimization	IEEE TRANSACTIONS ON ANTENNAS AND PROPAGATION	other		2025	73	2	733	747
Cui, Peng; Xue, Yuan; Li, Juanjuan	Bidirectional BPNN-based color prediction framework for wide-gamut color-spun yarns: Enhancing digital control in sustainable textile manufacturing	MATERIALS TODAY SUSTAINABILITY	other		2025	31				101199
Dahlke, Johannes; Ebersberger, Bernd	Patterns in management research on artificial intelligence: A longitudinal analysis using structural topic modeling	JOURNAL OF EVOLUTIONARY ECONOMICS	other		2025
Dandekar, Pallavi; Ambesh, Aditya Singh; Khan, Tuhin Suvra; Gupta, Shelaka	Machine learning assisted approximation of descriptors (CO and OH) binding energy on Cu-based bimetallic alloys	PHYSICAL CHEMISTRY CHEMICAL PHYSICS	other		2025	27	14	7151	7168
Dang, Shichen; Fang, Hu; Yao, Yao	Machine learning applications in designing cementitious materials	AUTOMATION IN CONSTRUCTION	other		2025	174				106125
Davies, Sergio; Gait, Andrew; Rowley, Andrew; Di Nuovo, Alessandro	Supervised learning of spatial features with STDP and homeostasis using Spiking Neural Networks on SpiNNaker	NEUROCOMPUTING	other		2025	611				128650
de Assis, Juliana; Moura, Maria Aparecida	Algorithmic Semiosis and Racial Bias: A Study of Images Created by Generative AI	ENCONTROS BIBLI-REVISTA ELETRONICA DE BIBLIOTECONOMIA E CIENCIA DA INFORMACAO	other		2025	30				e103495
De Matola, Matteo; Miniussi, Carlo	Brain state forecasting for precise brain stimulation: Current approaches and future perspectives	NEUROIMAGE	other		2025	307				121050
De Saulles, Martin	Prepare for the AI-Driven Revolution in How We Work with Information	LEGAL INFORMATION MANAGEMENT	other		2025	25	2	79	83
Deb, Subhrajyoti	Enhancing groundwater quality index prediction in data-scarce regions: Application of advanced artificial intelligence models in Nagaland, India	DYNAMICS OF ATMOSPHERES AND OCEANS	other		2025	111				101579
del Hougne, Michael; del Hougne, Philipp; Di Lorenzo, Isabella; Hohne, Christian; Schrenker, Johannes; Schmitter, Marc	Toward artificial intelligence in dental prosthesis planning - a preliminary in-silico feasibility study	BMC ORAL HEALTH	Biology		2025	25	1			1386
Dell'Anna, Federico	Machine learning framework for evaluating energy performance certificate (EPC) effectiveness in real estate: A case study of Turin's private residential market	ENERGY POLICY	other		2025	198				114407
Della Vedova, Marco L.; Wahde, Mattias	Naturalness indicators of forests in Southern Sweden derived from the canopy height model	EUROPEAN JOURNAL OF REMOTE SENSING	other		2025	58	1			2441834
Deng, Xiaoqiang; Xiang, Wei; Lin, Wenwen; Yu, Renhao; Chen, Yu; Ji, Mengzhong; Wu, Lei	Anomaly detection in injection-molded products under data imbalance and fuzzy boundaries	JOURNAL OF MECHANICAL SCIENCE AND TECHNOLOGY	other		2025
Deo, Atharva; Lee, Jungmin; Gao, Dawei; Shenoy, Rahul; Haughn, Kevin PT.; Rong, Zixuan; Hei, Yong; Qiao, D.; Topac, Tanay; Chang, Fu-Kuo; Inman, Daniel J.; Chen, Yong	Super-Turing synaptic resistor circuits for intelligent morphing wing	COMMUNICATIONS ENGINEERING	other		2025	4	1			109
Dhanka, Sanjay; Sharma, Abhinav; Kumar, Ankur; Maini, Surita; Vundavilli, Haswant	Advancements in Hybrid Machine Learning Models for Biomedical Disease Classification Using Integration of Hyperparameter-Tuning and Feature Selection Methodologies: A Comprehensive Review	ARCHIVES OF COMPUTATIONAL METHODS IN ENGINEERING	other		2025
Diamantopoulou, Maria J.; Ozcelik, Ramazan; Eler, Unal; Koparan, Burak	From Regression to Machine Learning: Modeling Height-Diameter Relationships in Crimean Juniper Stands Without Calibration Overhead	FORESTS	Biology		2025	16	6			972
Diri, Samet; Yildirim, Mehmet	A New Approach to Reduce the Position Data of Moving Objects Using Neural Network	TRANSACTIONS IN GIS	other		2025	29	1
Dixon-Roman, Ezekiel	Blackness & Measurement	EDUCATIONAL STUDIES-AESA	other		2025
Dong, Shujing; Batwa, Ammar; Li, Yaning	Turning local anisotropy for macroscopic auxeticity: Design auxetic meta-laminae via systematic finite element simulations and machine learning approach	MATERIALS & DESIGN	other		2025	257				114426
Du, Ke-Lin; Zhang, Rengong; Jiang, Bingchun; Zeng, Jie; Lu, Jiabin	Understanding Machine Learning Principles: Learning, Inference, Generalization, and Computational Learning Theory	MATHEMATICS	other		2025	13	3			451
Du, Qing; Kuang, Xiaoju; Huang, Jiancheng; Liang, Jincheng; Li, Danli; Yang, Shijiao	Physics-guided multimodal deep learning reveals determinants of rock brittleness across scales	INTERNATIONAL JOURNAL OF ROCK MECHANICS AND MINING SCIENCES	other		2025	194				106225
Du, Qianhang; Liu, Zhipeng; Song, Yaotong; Wang, Ningning; Ju, Zeyuan; Gao, Shangce	A Lightweight Dendritic ShuffleNet for Medical Image Classification	IEICE TRANSACTIONS ON INFORMATION AND SYSTEMS	other		2025	E108D	7	744	751
Dubey, Saurabh; Gupta, Deepak; Mallik, Mainak	Extreme learning machine to foretell the deflection in plain cement, steel-reinforced, and bamboo-reinforced concrete beams	EMERGING MATERIALS RESEARCH	other		2025	14	1	12	27
Ebrahimi-Jaberi, Reyhaneh; Jalali-Asadabadi, Saeid	Elasticity and stability of GdAl2 under pressure and temperature investigated using DFT plus AI	SCIENTIFIC REPORTS	Biology		2025	15	1			15573
Ekundayo, Olufisayo S.; Ezugwu, Absalom E.	Deep learning: Historical overview from inception to actualization, models, applications and future trends	APPLIED SOFT COMPUTING	other		2025	181				113378
El-Shorbagy, M. A.; Tabussam, Saira; Rahman, Mati ur; Waseem	Giardiasis transmission dynamics: insights from fractalfractional modeling and deep neural networks	JOURNAL OF MATHEMATICS AND COMPUTER SCIENCE-JMCS	other		2025	36	2	185	206
Elavunkel, Vipin Kurian; Padhan, Prahallad	Assessment of Thermoelectric Properties of Bi2Se3: Insights from Hybrid Functional Studies, Strain Engineering, and Machine Learning Methodology	ADVANCED THEORY AND SIMULATIONS	other		2025	8	1
Elimam, Rayane; Sutton-Charani, Nicolas; Prioux, Jacques; Montmain, Jacky; Perrey, Stephane	Multi-Output Regression for the Prediction of World-Class Performances in Women's Handball	IEEE ACCESS	other		2025	13		69873	69887
Elyoussfi, Haytam; Boudhar, Abdelghani; Belaqziz, Salwa; Bousbaa, Mostafa; Nifa, Karima; Bargam, Bouchra; Chehbouni, Abdelghani	Leveraging advanced deep learning and machine learning approaches for snow depth prediction using remote sensing and ground data	JOURNAL OF HYDROLOGY-REGIONAL STUDIES	other		2025	57				102085
Emirmahmutoglu, Emre; Atay, Yilmaz	A feature selection-driven machine learning framework for anomaly-based intrusion detection systems	PEER-TO-PEER NETWORKING AND APPLICATIONS	other		2025	18	3			161
Erzin, Selin	Optimization of artificial neural network for predicting radon exhalation rates and effective radium content in soil samples	EARTH SCIENCE INFORMATICS	other		2025	18	1			170
Esmaeili, Yussuf Reza; Cosco, Brett; Pan, Yifan; Najjaran, Homayoun	Intelligent vacuum bagging leakage location prediction	INTERNATIONAL JOURNAL OF ADVANCED MANUFACTURING TECHNOLOGY	other		2025	136	45783	2877	2891
Evers, Cristhian Zarate; Duriez, Thomas; Artana, Guillermo	Automated waveform optimization for electroaerodynamic actuators using Genetic Programming Algorithms	JOURNAL OF ELECTROSTATICS	other		2025	138				104135
Faheem, Kashif; Onaizi, Sagheer A.; Vohra, Muhammad S.	Novel ZIF-67@Bentonite (ZIF-67@BNT) Nanocomposite for Aqueous Methyl Orange Removal	APPLIED SCIENCES-BASEL	other		2025	15	7			3562
Fajila, Fathima; Yusof, Yuhanis	Mutable Composite Firefly Algorithm for Microarray-Based Cancer Classification	JOURNAL OF INFORMATION AND COMMUNICATION TECHNOLOGY-MALAYSIA	other		2025	24	1	102	129
Fang, Zhou; Chen, Dezhi; Hu, Xing; Deng, Zhenghui; Xu, Jun; Wang, Yi; Qiao, Yu; Hu, Song; Xiang, Jun	Rapid detection and identification of plastic waste based on multi-wavelength laser Raman spectroscopy combining machine learning methods	SPECTROCHIMICA ACTA PART A-MOLECULAR AND BIOMOLECULAR SPECTROSCOPY	Biology		2025	340				126316
Farhan, Muhammad; Ling, Zhi; Ding, Jie; Shah, Zahir; Dobrota, Robert Daniel	A novel fractional computational neural framework for analyzing cancer model under chemotherapy drug	COMPUTER METHODS IN BIOMECHANICS AND BIOMEDICAL ENGINEERING	Biology		2025
Farhan, Muhammad; Ling, Zhi; Waseem; Ullah, Saif; Mostafa, Almetwally M.; Alqahtani, Salman A.	A novel intelligent framework for assessing within-host transmission dynamics of Chikungunya virus using an unsupervised stochastic neural network approach	COMPUTATIONAL BIOLOGY AND CHEMISTRY	Biology		2025	117				108380
Farhan, Muhammad; Ullah, Saif; Waseem, Muath; Suliman, Muath; Saqib, Abdul Baseer; Qeshta, Mohammed	Deep learning-driven insights into the transmission dynamics of hepatitis B virus with treatment	SCIENTIFIC REPORTS	Biology		2025	15	1			23741
Farooq, Umar; Alshamrani, Ali; Alam, M. Mahtab; Rafique, Khadija	Cross-thermal streamline patterns and heat transfer in EP-nanofluids: a neural network approach with uncertainty analysis	CASE STUDIES IN THERMAL ENGINEERING	other		2025	70				106152
Faruwa, Ajibola Richard; Ba, Jing; Qian, Wei; Markus, Uti Ikitsombika; Bachri, Imane	Implementation of machine learning predictive models for targeting gold prospectivity mapping in part of the Ilesha schist belt, southwestern Nigeria	JOURNAL OF AFRICAN EARTH SCIENCES	other		2025	225				105543
Feng, Fu; Huo, Dewang; Zhang, Ziyang; Lou, Yijie; Wang, Shengyao; Gu, Zhijuan; Liu, Dong-Sheng; Duan, Xinhui; Wang, Daqian; Liu, Xiaowei; Qi, Ji; Yu, Shaoliang; Du, Qingyang; Chen, Guangyong; Lu, Cuicui; Yu, Yu; Ren, Xifeng; Yuan, Xiaocong	Symbiotic evolution of photonics and artificial intelligence: a comprehensive review	ADVANCED PHOTONICS	other		2025	7	2
Feng, Hai-Cheng; Li, Rui; Napolitano, Nicola R.; Li, Sha-Sha; Bai, J. M.; Dong, Yue; Li, Ran; Liu, H. T.; Lu, Kai-Xing; Pan, Zhi-Wei; Radovich, Mario; Shan, Huan-Yuan; Wang, Jian-Guo; Xi, Wen-Zhe; Xie, Ling-Hua; Yuan, Zun-Li; Zhang, Yang-Wei	Morpho-photometric Classification of KiDS DR5 Sources Based on Neural Networks: A Comprehensive Star-Quasar-Galaxy Catalog	ASTROPHYSICAL JOURNAL SUPPLEMENT SERIES	other		2025	279	1			26
Feng, Xin; von Mettenheim, Hans-Jorg; Sermpinis, Georgios; Stasinakis, Charalampos	Sustainable Portfolio Construction via Machine Learning: ESG, SDG and Sentiment	EUROPEAN FINANCIAL MANAGEMENT	other		2025	31	3	1148	1169
Fernandes, Gustavo Lucius; Figueiredo, Flavio; Hatushika, Raphael Siston; Leao, Maria Luiza; Mariano, Breno Augusto; Monteiro, Bruno Augusto Alemao; Oliveira, Fernando Tonucci de Cerqueira; Panoutsos, Tales; Pires, Joao Pedro; Poppe, Thiago Martin; Zavam, Frederico	A systematic review of deep learning for structural geological interpretation	DATA MINING AND KNOWLEDGE DISCOVERY	other		2025	39	1	1	56
Foyouzati, Amin; Khaloo, Alireza	Analytical study on behaviour of self-centered concrete walls using novel multiobjective artificial neural network	INNOVATIVE INFRASTRUCTURE SOLUTIONS	other		2025	10	7			288
Foyouzati, Amin; Khaloo, Alireza	Response prediction of self-centered concrete walls using artificial neural networks	SUSTAINABLE AND RESILIENT INFRASTRUCTURE	other		2025
A. Frank, Steven	Circuit design in biology and machine learning. I. Random networks and dimensional reduction	EVOLUTION	Biology		2025
Frezza, Barbara; Nurchis, Mario Cesare; Capolupo, Gabriella Teresa; Carannante, Filippo; De Prizio, Marco; Rondelli, Fabio; Fegatelli, Danilo Alunni; Gili, Alessio; Lepre, Luca; Costa, Gianluca	A Comparison of Machine Learning-Based Models and a Simple Clinical Bedside Tool to Predict Morbidity and Mortality After Gastrointestinal Cancer Surgery in the Elderly	BIOENGINEERING-BASEL	Biology		2025	12	5			544
Fung, Daryl; Kokkinakis, Ioannis W.; Drikakis, Dimitris	Vector quantization variational autoencoder for turbulent flow images	PHYSICS OF FLUIDS	other		2025	37	8			85146
Gao, Zhiyuan; Zhao, Ying; Li, Lianqing; Hao, Yu	Artificial intelligence and urban social risk in China: A spatial analysis	TECHNOLOGICAL FORECASTING AND SOCIAL CHANGE	other		2025	219				124230
Garcia-Gascon, Cesar; Castello-Pedrero, Pablo; Chinesta, Francisco; Garcia-Manrique, Juan A.	Artificial Intelligence-Driven Aircraft Systems to Emulate Autopilot and GPS Functionality in GPS-Denied Scenarios Through Deep Learning	DRONES	other		2025	9	4			250
Garimella, Rama Murthy; Valle, Marcos Eduardo; Vieira, Guilherme; Rayala, Anil; Munugoti, Dileep	Dynamics of structured complex-valued Hopfield neural networks	COGNITIVE NEURODYNAMICS	other		2025	19	1			74
Gasperini, Thomas; Yes, Volkan; Toscano, Giuseppe	Machine learning and woody biomasses: Assessing wood chip quality for sustainable energy production	BIOMASS & BIOENERGY	other		2025	193				107527
Gassab, Lea; Pusuluk, Onur; Cattaneo, Marco; Muestecaplioglu, Ozgur E.	Quantum Models of Consciousness from a Quantum Information Science Perspective	ENTROPY	other		2025	27	3			243
Gdowski, Bartlomiej; Mehic, Miralem; Niemiec, Marcin	Enhancing Security of Error Correction in Quantum Key Distribution Using Tree Parity Machine Update Rule Randomization	APPLIED SCIENCES-BASEL	other		2025	15	14			7958
Geiger, Jeremy; Wagner, Werner; Freitag, Steffen	Multiscale modeling of viscoelastic shell structures with artificial neural networks	COMPUTATIONAL MECHANICS	other		2025
Genc, Ahmed Cihad; Arican, Erkut	Obesity classification: a comparative study of machine learning models excluding weight and height data	REVISTA DA ASSOCIACAO MEDICA BRASILEIRA	other		2025	71	1			e20241282
Gill, Karamjit S.	Neural Networks	AI & SOCIETY	other		2025
Girao, Willian S.; Tiotto, Thomas F.; Borst, Jelmer P.; Taatgen, Niels A.; Chicca, Elisabetta	Phasic attractors for flexible and adaptive working memory in spiking recurrent neural networks	NEUROMORPHIC COMPUTING AND ENGINEERING	other		2025	5	3			34004
Goh, Brendon; Magalhaes, Ricardo J. Soares; Ciocchetta, Silvia; Liu, Wenjun; Sikulu-Lord, Maggy T.	Identification of visible and near-infrared signature peaks for arboviruses and Plasmodium falciparum	PLOS ONE	other		2025	20	4			e0321362
Goles, Eric; Montealegre, Pedro; Rios-Wilson, Martin; Sene, Sylvain	Dynamical stability of threshold networks over undirected signed graphs	THEORETICAL COMPUTER SCIENCE	other		2025	1042				115229
Goncalves, B. S.; Dutra, M.; Duarte, S. J. B.; Jardim, B.; Lenzi, C. H.	Analysis of the Applicability of Deep Neural Networks on the Generalization of Neutron Star Equations of State	ASTRONOMISCHE NACHRICHTEN	other		2025	346	45720
Gong, Lei; Liu, Xuan; Zhou, Pan; Wang, Liguo; Yang, Zhiqiang	Deep Learning-Based FSS Spectral Characterization and Cross-Band Migration	APPLIED SCIENCES-BASEL	other		2025	15	7			4035
Grossberg, Stephen	Spiking Neural Models of Neurons and Networks for Perception, Learning, Cognition, and Navigation: A Review	BRAIN SCIENCES	Biology		2025	15	8			870
Grossi, E.	The long journey of artificial intelligence in medicine: an overview	CLINICAL AND EXPERIMENTAL RHEUMATOLOGY	other		2025	43	5	815	821
Guclu, Selahattin; Ozdemir, Durmus; Saraoglu, Hamdi Melih	A New DenseNet-Based Anomaly Detection Method Using Humerus and Shoulder X-Ray Images	TRAITEMENT DU SIGNAL	other		2025	42	2	851	864
Gulen, Seda; Sari, Murat; Celenk, Pelin	Neural network based techniques for steep behaviour represented bynonlinear advection-diffusion-reaction models	COMPUTATIONAL & APPLIED MATHEMATICS	other		2025	44	6			300
Gunawan, Hanna Chintya Febriani; Thedy, John; Setiadji, Bagus Hario; Han, Ay Lie; Ottele, Marc	A novel Pareto Front Symbiotic Organism Search (PF-SOS) combined with metaheuristic-optimized machine learning for optimal recycled aggregate concrete mixtures	JOURNAL OF BUILDING ENGINEERING	other		2025	108				112991
Guo, Chenglong; Gao, Binyu; Han, Xuexue; Zhang, Tianxing; Tao, Tianqi; Xia, Jinggang; Liu, Honglei	Interpretable artificial intelligence model for predicting heart failure severity after acute myocardial infarction	BMC CARDIOVASCULAR DISORDERS	other		2025	25	1			362
Guo, Xiao Xiao; Zhang, Shun Hu; Wang, Li; Li, Wei Gang; Zhang, Lei	Rolling force modeling based on neural network and mechanism model	JOURNAL OF MECHANICAL SCIENCE AND TECHNOLOGY	other		2025	39	2	729	741
Guo, Yuanye; Si, Jicang; Wang, Yulian; Hanif, Farhan; Li, Shuang; Wu, Mengwei; Xu, Minyi; Mi, Jianchun	Ensemble-Empirical-Mode-Decomposition (EEMD) on SWH prediction: The effect of decomposed IMFs, continuous prediction duration, and data-driven models	OCEAN ENGINEERING	other		2025	324				120755
Gupta, Nishtha; Puri, Jolly; Setia, Gautam	Profit efficiency estimation and prediction of banks with mixed structure: a unified DDF-based network DEA and ML approach	OPERATIONAL RESEARCH	other		2025	25	3			63
Guzel, H.	ESTIMATION OF RAINFALL-RUNOFF RELATIONSHIP USING SOFT COMPUTING TECHNIQUES	APPLIED ECOLOGY AND ENVIRONMENTAL RESEARCH	Biology		2025	23	2	1923	1936
Hadjidimitriou, Natalia Selini; Reggiani, Aura; Osth, John; Mamei, Marco	Hansen's Accessibility Theory and Machine Learning: a Potential Merger	NETWORKS & SPATIAL ECONOMICS	other		2025
Hadke, Shreyash; Kang, Min-A; Sangwan, Vinod K.; Hersam, Mark C.	Two-Dimensional Materials for Brain-Inspired Computing Hardware	CHEMICAL REVIEWS	other		2025	125	2	835	932
Hamed, Abdelrahman Kamal; Elshaarawy, Mohamed Kamel; Alsaadawi, Mostafa M.	Stacked-based machine learning to predict the uniaxial compressive strength of concrete materials	COMPUTERS & STRUCTURES	other		2025	308				107644
Hamidian, Pouria; Yazdani, Ehsan; Alidoust, Pourya; Gandomi, Amirhossein; Samimi, Kianoosh	A novel evolutionary neural network for resistance modelling of self-compacting concrete	EUROPEAN JOURNAL OF ENVIRONMENTAL AND CIVIL ENGINEERING	other		2025
Hartl, Benedikt; Levin, Michael	What does evolution make? Learning in living lineages and machines	TRENDS IN GENETICS	Biology		2025	41	6	480	496
He, Minxue; Sandhu, Prabhjot; Namadi, Peyman; Reyes, Erik; Guivetchi, Kamyar; Chung, Francis	Protocols for Water and Environmental Modeling Using Machine Learning in California	HYDROLOGY	other		2025	12	3			59
He, Ran; Cao, Jie; Tan, Tieniu	Generative artificial intelligence: a historical perspective	NATIONAL SCIENCE REVIEW	other		2025	12	5
He, Weiheng; Du, Feifei; Zhang, Shilong	Non-separation method-based finite-time synchronization of discrete-time fractional-order complex-valued neural networks with time-varying delays	NEUROCOMPUTING	other		2025	648				130732
Heo, Joonnyung	Application of Artificial Intelligence in Acute Ischemic Stroke: A Scoping Review	NEUROINTERVENTION	other		2025	20	1
Heydarizad, Mojtaba; Pumijumnong, Nathsuda; Minaei, Masoud; Salari, Pouya; Sori, Rogert; Mohammadabadi, Hamid Ghalibaf	Exploring stable isotope patterns in monthly precipitation across Southeast Asia using contemporary deep learning models and SHapley Additive exPlanations (SHAP) techniques	ISOTOPES IN ENVIRONMENTAL AND HEALTH STUDIES	other		2025
Heydarlou, Hanieh; Hodson, Leigh J.; Dorraki, Mohsen; Hickey, Theresa E.; Tilley, Wayne D.; Smith, Eric; Ingman, Wendy V.; Farajpour, Ali	A Deep Learning Approach for the Classification of Fibroglandular Breast Density in Histology Images of Human Breast Tissue	CANCERS	Biology		2025	17	3			449
Hiott, Andrea	Radical Embodied Relation at any Scale, from Remembering to Navigating	TOPOI-AN INTERNATIONAL REVIEW OF PHILOSOPHY	Philosophy		2025
Hisayoshi, Kazuki; Kashiwa, Kouji; Namekawa, Yusuke; Takase, Hayato	Path optimization method for the sign problem caused by the fermion determinant	PHYSICAL REVIEW D	other		2025	111	9			94503
Hoe, Dao Nguyen Quynh; Nam, Pham Quang; Tan, Phan Van	Drought prediction across Vietnam using a hybrid approach	VIETNAM JOURNAL OF EARTH SCIENCES	other		2025	47	1	136	156
Hofmann, Martin; Becker, Moritz Franz Peter; Tetzlaff, Christian; Maeder, Patrick	Concept transfer of synaptic diversity from biological to artificial neural networks	NATURE COMMUNICATIONS	Biology		2025	16	1			5112
Hu, Yongqiang; Huang, Jingmin; Li, Junyi; Sui, Yu; Zhang, Jiarui; Zheng, Tao; Wang, Wenxiao; Zhu, Chengyi; Guo, Qianyi; Li, Lihua; Zhang, Xilin; Chen, Nihong; Chen, Juan; Chen, Yitong; Zheng, Xiaorui; Yang, Zhongmin; Chen, Jiewei	Artificial Intelligence in Nanophotonics: From Design to Optical Computing	CHINESE PHYSICS LETTERS	other		2025	42	8			80802
Hua, Yuxiao; Tao, Sichen; Todo, Yuki; Chen, Tianqi; Qiu, Zhiyu; Tang, Zheng	A Biologically Inspired Model for Detecting Object Motion Direction in Stereoscopic Vision	SYMMETRY-BASEL	Biology		2025	17	2			162
Huang, Haihui; Zhong, Aitong; Miao, Decheng	Research on lung cancer diagnosis based on machine learning	TECHNOLOGY AND HEALTH CARE	Biology		2025
Huang, Zijia; Mei, Tingting; Zhu, Xinyi; Xiao, Kai	Ionic Device: From Neuromorphic Computing to Interfacing with the Brain	CHEMISTRY-AN ASIAN JOURNAL	other		2025	20	7
Husrevoglu, Mustafa; Gundogdu, Ismail Bulent	Evaluating the performance of ANN and ANFIS models for spatial precipitation prediction in complex terrain: a case study in central Anatolia	THEORETICAL AND APPLIED CLIMATOLOGY	other		2025	156	7			395
Hussain, Athar; Addo-Yobo, Andrew; Emadi, Hossein; Qureshi, Sarah; Abdelkerim, Omar; Watson, Marshall	Compressive strength prediction of ultra lightweight cement using data-driven modeling techniques	MULTISCALE AND MULTIDISCIPLINARY MODELING EXPERIMENTS AND DESIGN	other		2025	8	6			275
Hwang, Jaemin; Kim, Jiwon; Yoon, Sungmin	DT-BEMS: Digital twin-enabled building energy management system for information fusion and energy efficiency	ENERGY	other		2025	326				136162
Ibrahim, Mohammed Q.; Mohammed, Azhar A.; Khalaf, Alaa A.; Noori, Nooruldeen A.	Comparative Analysis of Seasonal Mixed Integrated Autoregressive Moving Average and Feed-Forward Neural Networks Models in Predicting United State Natural Hazard Casualties	BAGHDAD SCIENCE JOURNAL	other		2025	22	7			22
Imre, Attila; Balogh, Balazs; Mandity, Istvan	GraphCPP: The new state-of-the-art method for cell-penetrating peptide prediction via graph neural networks	BRITISH JOURNAL OF PHARMACOLOGY	Biology		2025	182	3	495	509
Iqbal, J.; Abbasi, F. M.; Alam, M. M.	MACHINE LEARNING COMPUTATIONS FOR MHD BIOCONVECTION PERISTALTIC TRANSPORT OF NON-NEWTONIAN NANOFLUID FLOW CONTAINING GYROTACTIC MICROORGANISMS WITH POROUS MEDIUM	JOURNAL OF POROUS MEDIA	other		2025	28	11			2025057165
Iqbal, Qaiser; Shah, Zahir; Khan, Sami Ullah; Muhammad, Taseer; Ullah, Saif	A novel numerical framework for stochastic tuberculosis modeling with treatment via neural network and spectral method	JOURNAL OF APPLIED MATHEMATICS AND COMPUTING	other		2025
Isbilen, F.; Bektas, O.; Konar, M.	Deep learning and similarity-based models for predicting turbofan engine remaining useful life: insights from the CMAPSS dataset	AERONAUTICAL JOURNAL	other		2025	129	1337	2004	2035
Ishak, B.	AI Snake Oil: What Artificial Intelligence Can Do, What It Can't, and How to Tell the Difference	INFORMATION SOCIETY	other		2025
Jacomuzzi, Alessandra Cecilia; Vecchi, Tommaso; Paterno, Sonia	Psychology and cognitive sciences: Past, present and future	RICERCHE DI PSICOLOGIA	other		2025	47	4	49	68
Jain, Rachit; Thakare, Vandana Vikas; Singhal, P. K.	Design and analysis of UWB antenna using machine learning for next-generation communications	CLUSTER COMPUTING-THE JOURNAL OF NETWORKS SOFTWARE TOOLS AND APPLICATIONS	other		2025	28	5			338
Jeziorski, Krzysztof; Olszewski, Robert	Artificial Intelligence in Oncology	APPLIED SCIENCES-BASEL	other		2025	15	1			269
Ji, Jiangtao; Lu, Xinyi; Ma, Hao; Jin, Xin; Jiang, Shijie; Cui, Hongwei; Lu, Xiaoxuan; Yang, Yaqing	Estimation of plant leaf water content based on spectroscopy	FRONTIERS IN PLANT SCIENCE	Biology		2025	16				1609650
Ji, Kun; Li, Hong; Zhao, Yu; Dai, Kaoshan; Liu, Sai; Tang, Chun'an	Review of artificial intelligence applications in geothermal energy extraction from hot dry rock	DEEP UNDERGROUND SCIENCE AND ENGINEERING	other		2025
Jia, Meng; Lou, Xiangyu; Zhao, Zhiqiang; Lu, Xiaofeng	Dendritic computing with differential evolution for unsupervised synthetic aperture radar image change detection	INTERNATIONAL JOURNAL OF REMOTE SENSING	other		2025	46	14	5280	5302
Jiang, Shan; Li, Kanghua	Another kind of authenticity: the visual simulacra of artificial intelligence	DIGITAL CREATIVITY	other		2025	36	1	75	91
Jiang, Xia; Zhou, Yijun; Wells, Alan; Brufsky, Adam	Leveraging Deep Learning, Grid Search, and Bayesian Networks to Predict Distant Recurrence of Breast Cancer	CANCERS	Biology		2025	17	15			2515
Jiang, Xia; Zhou, Yijun; Xu, Chuhan; Brufsky, Adam; Wells, Alan	Deep Learning: A Heuristic Three-Stage Mechanism for Grid Searches to Optimize the Future Risk Prediction of Breast Cancer Metastasis Using EHR-Based Clinical Data	CANCERS	Biology		2025	17	7			1092
Jin, Boyan; Wang, Zhenlong; Wang, Tianyu; Meng, Jialin	Memristor-Based Artificial Neural Networks for Hardware Neuromorphic Computing	RESEARCH	other		2025	8				758
Jin, Guangying; Ran, Wei; Zhang, Manyue; Li, Yun	An Intelligent Prediction Model for the Synthesis Conditions of Metal-Organic Frameworks Utilizing Artificial Neural Networks Enhanced by Genetic Algorithm Optimization	JOURNAL OF CHEMICAL INFORMATION AND MODELING	other		2025	65	3	1085	1100
Juan, Nerea Portillo; Valdecantos, Vicente Negro; Troch, Peter	Advancing artificial intelligence in ocean and maritime engineering: Trends, progress, and future directions	OCEAN ENGINEERING	other		2025	339				122077
Kalampokas, Theofanis; Papakostas, George A.	To What Extent Can Fuzzy Cognitive Maps Be Quantum?	IEEE NANOTECHNOLOGY MAGAZINE	other		2025
Kanakoudis, George; Mandalis, Petros; Pelekis, Nikolaos	KANB: A Family of Parametric Activation Functions With Trainable Parameters	IEEE ACCESS	other		2025	13		146081	146087
Kanepajs, Arturs; Basu, Aditi; Ghose, Sankalpa; Li, Constance; Mehta, Akshat; Mehta, Ronak; Tucker-Davis, Samuel David; Fischer, Bob; Anthis, Jacy Reese	What do Large Language Models Say About Animals? Investigating Risks of Animal Harm in Generated Text	PROCEEDINGS OF THE 2025 ACM CONFERENCE ON FAIRNESS, ACCOUNTABILITY, AND TRANSPARENCY, ACM FACCT 2025	other		2025			1387	1410
Kang, Chris; Moore, Jasmine A.; Robertson, Samuel; Wilms, Matthias; Towlson, Emma K.; Forkert, Nils D.	Structural network measures reveal the emergence of heavy-tailed degree distributions in lottery ticket multilayer perceptrons	NEURAL NETWORKS	other		2025	187				107308
Karakurt, Meral; Saygili, Hulya; Karci, Ali	Karcı fractional artificial neural networks (KarcıFANN): anew artificial neural networks model without learning rate and its problems	TURKISH JOURNAL OF ELECTRICAL ENGINEERING AND COMPUTER SCIENCES	other		2025	33	3
Karami, Maryam; Mahdi, Seyed Mohammad Sajad; Lavaei, Helia; Esmaeili, Mostafa; Delfani, Shahram	Machine learning-assisted performance analysis of a series-connected photovoltaic-thermal system with nanofluid-based direct absorption solar collector	JOURNAL OF THERMAL ANALYSIS AND CALORIMETRY	other		2025
Karateke, Seda	Complex-Valued Multivariate Neural Network (MNN) Approximation by Parameterized Half-Hyperbolic Tangent Function	MATHEMATICS	other		2025	13	3			453
Karbalaeiramezanali, Amirabbas; Yousefi, Fazilat; Lentz, David R.; Thorne, Kathleen G.	Machine Learning Classification of Fertile and Barren Adakites for Refining Mineral Prospectivity Mapping: Geochemical Insights from the Northern Appalachians, New Brunswick, Canada	MINERALS	other		2025	15	4			372
Karger, Erik; Rothweiler, Aristide; Bree, Tim; Ahlemann, Frederik	Building the Smart City of Tomorrow: A Bibliometric Analysis of Artificial Intelligence in Urbanization	URBAN SCIENCE	other		2025	9	4			132
Kato, Kaito; Itoh, Yoshitaka; Kousaka, Takuji	Predicting bifurcation points via extreme learning machine methods trained on time-series datasets and parameters in discrete dynamical systems	PHYSICAL REVIEW E	other		2025	112	1			14208
Kaur, Navreet; Hans, Rahul	Transfer Learning for Cancer Diagnosis in Medical Images: A Compendious Study	INTERNATIONAL JOURNAL OF COMPUTATIONAL INTELLIGENCE SYSTEMS	other		2025	18	1			62
Khan, Majid; Gulaly, Laiba; Aziz, Abdul	Advancing Pseudo-Static Slope Stability Predictions Using Explainable Machine Learning	TRANSPORTATION INFRASTRUCTURE GEOTECHNOLOGY	other		2025	12	5			161
Khan, M. I.; Zeeshan, A.; Arain, M. B.; Alqahtani, A. S.; Malik, M. Y.	Temporal stability and non-unique solution of reacting Eyring Powell flows over shrinking wedges using neural networks	ENGINEERING APPLICATIONS OF ARTIFICIAL INTELLIGENCE	other		2025	141				109828
Khattak, Shahzad; Khan, Mumtaz; Imran, Mudassar; Lu, Dianchen	Optimization of heat and mass transfer in exothermic reactive fluids using advanced numerical methods and ANN models	ZAMM-ZEITSCHRIFT FUR ANGEWANDTE MATHEMATIK UND MECHANIK	other		2025	105	5			e70014
Kim, Bokyung; Li, Hai Helen; Chen, Yiran	Emerging Computing Mechanisms for Edge AI	IEEE NANOTECHNOLOGY MAGAZINE	other		2025	19	2	25	37
Kim, Chul Ho; Yeon, Sang Hun; Lee, Kwang Ho	Development of indoor/outdoor environment and dynamic clothing insulation-based thermal comfort prediction model using artificial neural network	ENERGY REPORTS	other		2025	13		622	641
Kim, Sangwook; Kim, Min-Ah; Kim, Bitgoeul; Lee, Jisu; Jung, Se-Kyung; Kim, Jonghong; Chung, Ho-Young; Lee, Chung-Young; Jeong, Sungmoon	Machine learning assessment of zoonotic potential in avian influenza viruses using PB2 segment	BMC GENOMICS	Biology		2025	26	1			395
Kim, Seongho; Moon, Jihyun; Oh, Juntaek; Choi, Insu; Yang, Joon-Sung	Survey and Evaluation of Converging Architecture in LLMs Based on Footsteps of Operations	IEEE OPEN JOURNAL OF THE COMPUTER SOCIETY	other		2025	6		1214	1226
Kiouvrekis, Yiannis; Gkirtzou, Katerina; Zikas, Sotiris; Kalatzis, Dimitris; Panagiotakopoulos, Theodor; Lajic, Zoran; Papathanasiou, Dimitris; Filippopoulos, Ioannis	An Explainable Machine Learning Approach for IoT-Supported Shaft Power Estimation and Performance Analysis for Marine Vessels	FUTURE INTERNET	other		2025	17	6			264
Kmet, Stanislav; Cholvadt, Juraj; Tomko, Michal; Soltys, Robert; Stulerova, Lenka; Kapolka, Lukas	An ANN based surrogate model for real-time simulations and track location control supports of retractable roof structures	STRUCTURAL ENGINEERING AND MECHANICS	other		2025	93	6	409	423
Kocoglu, Enes; Ersoz, Filiz; Tekez, Esra Kurt	A Decision-Making System Based on Machine Learning for Commercial Credit Limit	SOSYOEKONOMI	other		2025	33	65	169	195
Kohar, Matej	The Scaling-Up Problem from a Mechanistic Point of View	JOURNAL FOR GENERAL PHILOSOPHY OF SCIENCE	Philosophy		2025
Kojima, Yuki; Ma, Li; Nomoto, Keisuke; Hasegawa, Masaya; Hirobayashi, Shigeki	Extraction of Periodic Characteristics and Long-Term Stock Price Forecasting Using Non-Harmonic Analysis With Over 14 Years of NASDAQ Data Before and After COVID-19	IEEE ACCESS	other		2025	13		91524	91532
Kolayli, Sevgi; Karahalil, Fatma Yaylaci; Celebi, Zeynep Berrin; Boztas, Gizem Dilan; Capanoglu, Esra	Artificial Neural Networks (ANN) Modeling for Ethanolic Propolis Extracts	FOOD BIOPHYSICS	Biology		2025	20	3			117
Konopka, Aleksandra; Kozera, Ryszard; Sas-Paszt, Lidia; Trzcinski, Pawel	Automated imaging and machine learning for soil bacteria classification: Challenges and insights	ENGINEERING APPLICATIONS OF ARTIFICIAL INTELLIGENCE	other		2025	159				111369
Kozlowski, Austin C.; Evans, James	Simulating Subjects: The Promise and Peril of Artificial Intelligence Stand-Ins for Social Agents and Interactions	SOCIOLOGICAL METHODS & RESEARCH	other		2025	54	3	1017	1073
Kraemer, Stefan; Zoellner, Patrick; Rahimi-Adli, Keivan; Enste, Udo; Engell, Sebastian	Operator and Management Support for Improving Energy and Material Efficiency in the Chemical Industry	CHEMIE INGENIEUR TECHNIK	other		2025
Kulkarni, Suman; Bassett, Dani S.	Toward Principles of Brain Network Organization and Function	ANNUAL REVIEW OF BIOPHYSICS	Biology		2025	54		353	378
Kumar, Ratnesh; Sharma, Hrishikesh	Physics-informed machine learning approach for the prediction of critical column and explosive demolition planning of frame structure	STRUCTURES	other		2025	79				109630
Kumbhar, Kalpana; Mukherji, Prachi	An optimized deep strategy for recognition and alleviation of DDoS attack in SD-IoT	NETWORK-COMPUTATION IN NEURAL SYSTEMS	other		2025	36	3	1047	1078
Kutyniok, Gitta	How Can Reliability of Artificial Intelligence BeEnsured?	HARVARD DATA SCIENCE REVIEW	other		2025	7	2			6j8p2sl1
La, Hung; Nguyen-Minh, Toan; Nguyen, Tan	Optimized prediction of tunnel stability using advanced machine learning and an ANN-based analytical expression	TUNNELLING AND UNDERGROUND SPACE TECHNOLOGY	other		2025	164				106778
Lavelle-Hill, Rosa; Smith, Gavin; Murayama, Kou	Bridging Traditional-Statistics and Machine-Learning Approaches in Psychology: Navigating Small Samples, Measurement Error, Nonindependent Observations, and Missing Data	ADVANCES IN METHODS AND PRACTICES IN PSYCHOLOGICAL SCIENCE	other		2025	8	3			2.51525e+16
Law, Jun Hui; Hussin, Farihahusnah; Jasser, Muhammed Basheer; Aroua, Mohamed Kheireddine	A systematic review on the application of machine learning in carbon dioxide absorption in amine-related solvents	REVIEWS IN CHEMICAL ENGINEERING	other		2025	41	2	147	178
Le, Brandon B.; Watkins, Dima	Hyperchaos and complex dynamical regimes in N-dimensional neuron lattices	EUROPEAN PHYSICAL JOURNAL-SPECIAL TOPICS	other		2025
Le, Ngoc Anh; Thanh, Phong Nguyen; Pham, Nhat Truong; Huy, Le Quoc; Mai, Son T.; Do, Duc Dung; Nguyen, Huy Anh; Anh, Duong Tran	Enhancing daily runoff forecasting in hydropower basins with a voting ensemble model using historical data	HYDROLOGICAL SCIENCES JOURNAL	other		2025	70	5	833	845
Le, Tu C.; Nguyen, Dang-Nhat; Kaminski, Daniel; Kolver, Tony; Subramanian, Priya; Bateman, Stuart	Harnessing Machine Learning for the Design of Surface Coatings: Challenges and Opportunities	ACS APPLIED MATERIALS & INTERFACES	other		2025	17	28	39795	39808
Lederer, Brian; Walker, Jon; van der Winden, Ed	Climate Change and Three Models of Governance to Deal with it: Polycentricity, Experimentalist, and the Viable System Model	SYSTEMIC PRACTICE AND ACTION RESEARCH	other		2025	38	3			21
Lee, Choongseop; Yang, Geunbo; Baek, Jaewoo; Park, Yuntae; Cheon, Mingyu; Park, Jongkil; Park, Cheolsoo	Regression Model Employing Spiking Neural Network for Bio-Signal Analysis With Hardware Integration	IEEE ACCESS	other		2025	13		41456	41470
Lee, Donghee; Lee, Hye-Sung; Yi, Jaeok	Dynamic neuron approach to deep neural networks: Decoupling neurons for renormalization group analysis	PHYSICAL REVIEW RESEARCH	other		2025	7	2			23276
Lee, Jeyoon; Li, Jiteng; Yoon, Sungmin	Autonomous in-situ modeling for virtual building models in digital twins	EXPERT SYSTEMS WITH APPLICATIONS	other		2025	278				127289
Lee, Jungmin; Shenoy, Rahul; Deo, Atharva; Yi, Suin; Gao, Dawei; Qiao, David; Xu, Mingjie; Asapu, Shiva; Rong, Zixuan; Nathan, Dhruva; Hei, Yong; Paladugu, Dharma; Zheng, Jian-Guo; Yang, J. Joshua; Williams, R. Stanley; Wu, Qing; Chen, Yong	HfZrO-based synaptic resistor circuit for a Super-Turing intelligent system	SCIENCE ADVANCES	other		2025	11	9			eadr2082
Lee, Suhwan; Kim, Dong; Yeom, Eunseop	Predictive maintenance using estimation from time interval for butterfly valves	RESULTS IN ENGINEERING	other		2025	26				104609
Lema, Yago Atrio; Gomez, Isabel Neira; del Rio, Maria L.	Predictive Modelling for Sustainable Pilgrim Flow Management on the Camino de Santiago	PASOS-REVISTA DE TURISMO Y PATRIMONIO CULTURAL	other		2025	23	2	433	448
Lensjo, Kristian K.; Nystuen, Ingeborg Nymoen; Rogge, Frederik S.; Tondel, Kristin; Sugden, Arthur; Shurnayte, Inga; Grodem, Sverre; Malthe-Sorenssen, Anders; Hafting, Torkel; Andermann, Mark L.; Fyhn, Marianne	Local inhibitory circuits mediate cortical reactivations and memory consolidation	SCIENCE ADVANCES	other		2025	11	22			eadu9800
Li, Hui; Chen, Weizhong; Tan, Xianjun	Back analysis of geomechanical parameters based on a data augmentation algorithm and machine learning technique	UNDERGROUND SPACE	other		2025	21		215	231
Li, Jia; Liu, Zhicheng; Wang, Yi	Employing machine learning model to predict bond strength between FRP bars and UHPC: Database analysis and code applicability	STRUCTURES	other		2025	79				109570
Li, Liyuan; Zhou, Xiaoxuan; Zhang, Wencong; Zhong, Yifan; Gao, Long; Yu, Jianing; Li, Xiaoyan; Chen, Fansheng	Thermal sentinel: Low-earth orbit infrared intelligent system for flying civil aircraft safety	REMOTE SENSING OF ENVIRONMENT	other		2025	328				114826
Li, Nina Sheng; Coll De Pena, Adriana; Vaduva, Matei; Goswami, Somdatta; Tripathi, Anubhav	Characterizing ssRNA and dsRNA electrophoretic behavior: empirical insights with neural network-aided predictions	ANALYST	other		2025	150	16	3701	3711
Li, Shuo; Khan, Arshad Alam; Miao, Wenlong; Farhan, Muhammad; Ullah, Saif; AlQahtani, Salman A.; Mumtaz, Aaliya	A novel intelligent computing approach for modeling the population dynamics of monkeypox infection	EUROPEAN PHYSICAL JOURNAL PLUS	other		2025	140	5			441
Li, Tong; Li, Hong-Li; Zhang, Long; Hu, Cheng; Jiang, Haijun	Complete synchronization of discrete-time fractional-order competitive neural networks with time delays	JOURNAL OF THE FRANKLIN INSTITUTE	other		2025	362	9			107714
Li, Tianpu; Cao, Yue; Ye, Qiang; Zhang, Yuming	Generative adversarial networks (GAN) model for dynamically adjusted weld pool image toward human-based model predictive control (MPC)	JOURNAL OF MANUFACTURING PROCESSES	other		2025	141		210	221
Li, Xuelong; An, Hongjun; Zhao, Haofei; Li, Guangying; Liu, Bo; Wang, Xing; Cheng, Guanghua; Wu, Guojun; Sun, Zhe	StreakNet-Arch: An Anti-Scattering Network-Based Architecture for Underwater Carrier LiDAR-Radar Imaging	IEEE TRANSACTIONS ON IMAGE PROCESSING	other		2025	34		4357	4370
Liang, Zhibin; Liu, Chongrui; Liu, Yuze; Ma, Yueyin; Ma, Fuyin	Demand-driven inverse design and optimization for ultra-thin broadband sound-absorbing metamaterials based on metaheuristic-enhanced autoencoder network	COMPOSITES PART B-ENGINEERING	other		2025	304				112643
Liao, Yanna; Huang, Chaoyang; Soliman, Abdel-Hamid	A review of concrete bridge surface defect detection based on deep learning	OPTOELECTRONICS LETTERS	other		2025	21	9	562	576
Lilienkamp, Henning; Weatherill, Graeme	Efficient incorporation of rupture directivity into probabilistic seismic hazard analysis using a deep learning-based approach	EARTHQUAKE SPECTRA	other		2025	41	3	2487	2513
Lin, Chien-Ho; Yang, Sien-Hung; Lee, Jiann-Der	Tongue Image Segmentation and Constitution Identification with Deep Learning	ELECTRONICS	other		2025	14	4			733
Lin, Jiahui; Zhang, Zhiyang; Sato, Ryo; Li, Kuangyi; Mizutani, Yasuhiro; Matsukuma, Hiraku; Gao, Wei; Gao, Robert X.	GUM-Based Measurement Uncertainty Analysis of a Nonlinear Optical Angle Sensor Using Artificial Neural Network	NANOMANUFACTURING AND METROLOGY	other		2025	8	1			21
Lin, Na; Liu, Zhiqiang; Jiang, Zhuoying; Jiang, Ying; Zhao, Shanshan; Yan, Jinjian; Jiang, Sijie; Yun, Yikai; Wei, Wenjie; Li, Shaoqun; Wan, Ziang; Du, Jianfeng; Li, Jinchai; Tao, Tao; Huang, Kai; Li, Lin; Chen, Mengyu; Li, Cheng; Zhang, Rong	A study on device physics of deep ultraviolet light emitting diodes leveraging machine learning	JOURNAL OF MATERIALS CHEMISTRY C	other		2025	13	9	4413	4420
Liu, Ben; Hu, Qiao	NLC-block: Enhancing neural network training robustness with noisy label reweighting	APPLIED INTELLIGENCE	other		2025	55	8			724
Liu, Gedi	Uncertainty theory	AI & SOCIETY	other		2025
Liu, Rengguang; Yu, Jiawei; Liu, Luo; Wang, Zheng; Zhou, Shiming; Zhu, Zhaopeng	A Cement Bond Quality Prediction Method Based on a Wide and Deep Neural Network Incorporating Embedded Domain Knowledge	APPLIED SCIENCES-BASEL	other		2025	15	10			5493
Liu, Rongsheng; Zayed, Tarek; Xiao, Rui	A critical systematic review of machine learning based models for water leak detection using vibroacoustic technology	ENGINEERING APPLICATIONS OF ARTIFICIAL INTELLIGENCE	other		2025	158				111432
Liu, Shikun; Tang, Yi; Liu, Yonghong; Gan, Ting; Yang, Xinru	Multi-type vehicles' contributions to air pollution using mobile monitoring and explainable machine-learning☆	TRANSPORTATION RESEARCH PART D-TRANSPORT AND ENVIRONMENT	other		2025	146				104890
Liu, Xiao-Hu; Miao, Peng-Cheng; Dong, Xiao-Xiao; Esmail, Baghdad; Ye, Fei; Lei, Dian	The study of high-performance generation methods for rural plan based on generative adversarial network	FRONTIERS OF ARCHITECTURAL RESEARCH	other		2025	14	3	739	758
Liu, Yong; Liu, Cheng; Tuo, Xianguo; He, Xiang	Application of BITCN-BIGRU Neural Network Based on ICPO Optimization in Pit Deformation Prediction	BUILDINGS	other		2025	15	11			1956
Liu, Yang; Yang, Zhonghua; Li, Wenhai; Li, Ming	A comparative study of machine learning models for river topography prediction under different data abundance	JOURNAL OF HYDROINFORMATICS	other		2025	27	2	192	210
Liu, Yitong; Wen, Jiarui; Wang, Guoqiang	A comprehensive overview of remaining useful life prediction: From traditional literature review to scientometric analysis	MACHINE LEARNING WITH APPLICATIONS	other		2025	21				100704
Lopez, Cristobal; Pacheco-Alvarez, Sebastian; Jaques, Aldonza	Prediction of permeation-related hydrogen losses in pipelines based on machine learning	ENERGY REPORTS	other		2025	13		5266	5280
Lorenzo, Jhunlyn; Rico-Gallego, Juan-Antonio; Binczak, Stephane; Jacquir, Sabir	Spiking Neuron-Astrocyte Networks for Image Recognition	NEURAL COMPUTATION	other		2025	37	4	635	665
Loureiro, A. L. D.; Migueis, V. L.; Costa, Alvaro; Ferreira, Michel	Improving customer retention in taxi industry using travel data analytics: A churn prediction study	JOURNAL OF RETAILING AND CONSUMER SERVICES	other		2025	85				104288
Lu, Jiakai; Min, Fuhong; Gan, Linghu; Zhu, Wei	Extreme multistability and complex bifurcation routes in a memristive Hopfield neural network	NONLINEAR DYNAMICS	other		2025	113	16	21951	21969
Lu, Yi; Khalkhali, Mohammad; Zheng, Hanrui; Jones, Roger; Chen, Zhixiang; Liu, Qingxia	Machine learning for rapid quantitative stucco phase analysis in plasterboard	CHEMICAL ENGINEERING SCIENCE	other		2025	314				121832
Luo, Luyang; Wang, Xi; Lin, Yi; Ma, Xiaoqi; Tan, Andong; Chan, Ronald; Vardhanabhuti, Varut; Chu, Winnie C. W.; Cheng, Kwang-Ting; Chen, Hao	Deep Learning in Breast Cancer Imaging: A Decade of Progress and Future Directions	IEEE REVIEWS IN BIOMEDICAL ENGINEERING	Biology		2025	18		130	151
Magazzino, Cosimo; Zoundi, Zakaria	Enhancing climate action evaluation using artificial neural networks: An analysis of SDG 13	SUSTAINABLE FUTURES	other		2025	9				100439
Magrini, Gabriele; Becattini, Federico; Cultrera, Luca; Berlincioni, Lorenzo; Pala, Pietro; Del Bimbo, Alberto	Spike-TBR: A noise resilient neuromorphic event representation	PATTERN RECOGNITION LETTERS	other		2025	196		198	205
Magro, Renata Bulling; Pedrollo, Olavo Correa; Neto, Silvio Luis Rafaeli	Urban flood forecasting with multi-output neural networks: a physically-based and data-driven approach	RBRH-REVISTA BRASILEIRA DE RECURSOS HIDRICOS	other		2025	30				e25
Mahecha-Gomez, Jorge E.	ARTIFICIAL INTELLIGENCE WITH NEURAL NETWORKS NOBEL PRIZES IN PHYSICS AND CHEMISTRY 2024	MOMENTO-REVISTA DE FISICA	other		2025		70
Mahjoubi, Soroush; Venugopal, Vineeth; Manav, Ipek Bensu; Azarijafari, Hessam; Kirchain, Randolph E.; Olivetti, Elsa A.	Data-driven material screening of secondary and natural cementitious precursors	COMMUNICATIONS MATERIALS	other		2025	6	1			99
Maino, Anna P.; Klikowski, Jakub; Strong, Brendan; Ghaffari, Wahid; Wozniak, Michal; Bourcier, Tristan; Grzybowski, Andrzej	Artificial Intelligence vs. Human Cognition: A Comparative Analysis of ChatGPT and Candidates Sitting the European Board of Ophthalmology Diploma Examination	VISION	other		2025	9	2			31
Mali, Santosh S.; Scobie, Michael; Baillie, Justine; Plant, Corey; Shammi, Sayma; Das, Anup	Integrating UAV-based multispectral and thermal infrared imageries with machine learning for predicting water stress in winter wheat	PRECISION AGRICULTURE	other		2025	26	3			44
Malki, Mohamed L.; Chellal, Hichem; Bijay, K. C.; Indro, Axel; Rasouli, Vamegh; Mehana, Mohamed	Risk assessment of wellbore leakage during underground hydrogen storage	GAS SCIENCE AND ENGINEERING	other		2025	140				205661
Malley, Brian	THE DEVIL'S IN THE DETAILS	JOURNAL FOR THE COGNITIVE SCIENCE OF RELIGION	other		2025	10	45659	18	29
Marino, Raffaele; Buffoni, Lorenzo; Chicchi, Lorenzo; di Patti, Francesca; Febbe, Diego; Giambagli, Lorenzo; Fanelli, Duccio	Learning in Wilson-Cowan Model for Metapopulation	NEURAL COMPUTATION	other		2025	37	4	701	741
Mariz, Jorge L., V; Ferraz, Tertius S. G.; Lima, Marinesio P.; Silva, Ricardo M. A.; Jang, Hyongdoo	Predicting Dilution in Underground Mines with Stacking Artificial Intelligence Models and Genetic Algorithms	APPLIED SCIENCES-BASEL	other		2025	15	11			5996
Marksteiner, Stefan; Schoegler, David; Sirjani, Marjan; Sjodin, Mikael	Learning single and compound-protocol automata and checking behavioral equivalences	INTERNATIONAL JOURNAL ON SOFTWARE TOOLS FOR TECHNOLOGY TRANSFER	other		2025	27	1	35	52
Martin, Ricardo Munoz	Do Translators Dream of Electric Brains?'	FACHSPRACHE-JOURNAL OF PROFESSIONAL AND SCIENTIFIC COMMUNICATION	other		2025	47	45659	88	108
Martinez-Morga, Marta; Martinez, Salvador J.; Garrigos, Daniel; Martinez, Salvador	Future of intelligence: natural brain, artificial brain	MEDICINA-BUENOS AIRES	other		2025	85		48	56
Mask, Gene M.; Wu, Xingru; Nicholson, Charles	Enhanced hydrocarbon production forecasting combining machine learning, transfer learning, and decline curve analysis	GAS SCIENCE AND ENGINEERING	other		2025	134				205522
Mastropaolo, Antonio; Escobar-Velasquez, Camilo; Linares-Vasquez., Mario	From Triumph to Uncertainty: The Journey of Software Engineering in the AI Era	ACM TRANSACTIONS ON SOFTWARE ENGINEERING AND METHODOLOGY	other		2025	34	5			131
Mertan, Alican; Cheney, Nick	No-brainer: Morphological Computation Driven Adaptive Behavior in Soft Robots	FROM ANIMALS TO ANIMATS 17, SAB 2024	other		2025	14993		81	92
Minasny, Budiman; McBratney, Alex B.	Machine Learning and Artificial Intelligence Applications in Soil Science	EUROPEAN JOURNAL OF SOIL SCIENCE	other		2025	76	2			e70093
Miriello, Domenico; De Luca, Raffaella	Enhancing stone provenance studies through software built with language model artificial intelligence (AI): An example of ancient Calabrian quarries (southern Italy)	ARCHAEOMETRY	other		2025
Mirkhorli, Parisa; Bagherzadeh, Mohammad; Mohammadnezhad, Hossein; Ghaderi, Amir; Kisi, Ozgur	Energy Dissipation Prediction for Trapezoidal-Triangular Labyrinth Weirs Based on Soft Computing Techniques: A Comparison	ACS ES&T WATER	other		2025	5	3	1453	1468
Mohamedikbal, Shameela; Al-Mamun, Hawlader A.; Bestry, Mitchell S.; Batley, Jacqueline; Edwards, David	Integrating multi-omics and machine learning for disease resistance prediction in legumes	THEORETICAL AND APPLIED GENETICS	Biology		2025	138	7			163
Mohammadi, Khatereh; Ferdowsi, Farzin	An Attention-Based Risk-Driven Approach to Object Detection for Autonomous Vehicles	INTERNATIONAL JOURNAL OF INTELLIGENT TRANSPORTATION SYSTEMS RESEARCH	other		2025	23	2	825	839
Moldwin, Toviah; Azran, Li Shay; Segev, Idan	The calcitron: A simple neuron model that implements many learning rules via the calcium control hypothesis	PLOS COMPUTATIONAL BIOLOGY	Biology		2025	21	1			e1012754
Moruzzi, Caterina	Artificial Intelligence and Creativity	PHILOSOPHY COMPASS	Philosophy		2025	20	3			e70030
Moslem, Foad; Jebelli, Mohammad; Masdari, Mehran; Askari, Rasoul; Ebrahimi, Abbas	Deep reinforcement learning for active flow control in bluff bodies: A state-of-the-art review	OCEAN ENGINEERING	other		2025	327				120989
Mostajeran, Farinaz; Hosseini, Seyed Mohammad	Solving Multi-Term Time-Fractional Diffusion Equations Using a High-Order Fractional Finite Difference Scheme Accompanied by Neural Network Techniques	NUMERICAL METHODS FOR PARTIAL DIFFERENTIAL EQUATIONS	other		2025	41	1			e23156
Mourtas, Spyridon D.; Li, Shuai; Cao, Xinwei; Liao, Bolin; Katsikis, Vasilios N.	Current Trends and Challenges in Applying Metaheuristics to the Innovative Area of Weight and Structure Determination Neuronets	INVENTIONS	other		2025	10	4			62
Muir, Dylan Richard; Sheik, Sadique	The road to commercial success for neuromorphic technologies	NATURE COMMUNICATIONS	other		2025	16	1			3586
Mukhtar, Maria; Sultan, Muhammad Junaid; Ali, Usman; Lee, Sang Yeol	Trends in hydrogen-, lithium- and oxygen-based electrochemical RAM: materials, mechanisms, and applications	JOURNAL OF MATERIALS CHEMISTRY C	other		2025	13	34	17458	17482
Musbahi, Omar; Hadjixenophontos, Savvas; Gill, Saran S.; Soteriou, Iris; Pouris, Kyriacos; Ueno, Takuro; Cobb, Justin P.	Artificial Intelligence Approach in Hip Prosthesis Identification and Addressing Radiographic Outcome Measures	ARTHROPLASTY TODAY	other		2025	33				101717
Muthu, Shafiya	New delay-dependent uniform stability criteria for fractional-order BAM neural networks with discrete and distributed delays	NETWORK-COMPUTATION IN NEURAL SYSTEMS	other		2025
Nandi, Buddhadev; Patel, Gaurav; Das, Subhasish	Machine learning prediction of flow-induced scour depth around isolated pier comparing stand-alone and ensemble models	ENGINEERING APPLICATIONS OF ARTIFICIAL INTELLIGENCE	other		2025	156				111318
Navacchi, Claudio; Reuss, Felix; Wagner, Wolfgang	Using a Neural Network to Model the Incidence Angle Dependency of Backscatter to Produce Seamless, Analysis-Ready Backscatter Composites over Land	REMOTE SENSING	other		2025	17	3			361
Nedashkovskaya, N. I.; Yeremichuk, R. I.	EVALUATION OF QUANTIZED LARGE LANGUAGE MODELS IN THE TEXT SUMMARIZATION PROBLEM	RADIO ELECTRONICS COMPUTER SCIENCE CONTROL	other		2025		2	133	147
Neronha, Joshua; Guerboukha, Hichem; Mittleman, Daniel M.	Using Neural Networks to Design Leaky-Wave Antennas for Terahertz Wireless Links	JOURNAL OF INFRARED MILLIMETER AND TERAHERTZ WAVES	other		2025	46	2			14
Neufeld, Ariel; Schmocker, Philipp	Universal approximation results for neural networks with non-polynomial activation function over non-compact domains	ANALYSIS AND APPLICATIONS	other		2025
Nguyen, An Hai; Nguyen, Khang; Mai, Nga	Classifying reservoir facies using attention-based residual neural networks	PEERJ COMPUTER SCIENCE	other		2025	11				e2977
Nguyen, Ngoc-Mai; Wiratama, Febri; Sulalah, Anis	Enhancing energy intelligence in Taiwanese office buildings: Utilizing a novel BIM-derived dataset for AI-driven energy consumption prediction	ENERGY AND BUILDINGS	other		2025	333				115420
Nick, Peter	Understanding otherness-the anthropocentrism trap	PROTOPLASMA	other		2025	262	2	219	221
Niekamp, Rainer; Niemann, Johanna; Vorwerk, Maximilian; Zhang, Hongbin; Schroeder, Joerg	An efficient Poisson solver and a data-driven surrogate model for magnetic stray field calculations	COMPUTATIONAL MECHANICS	other		2025	76	2	345	362
Niemczynowicz, Agnieszka; Kycia, Radoslaw A.	KHNN: Hypercomplex-valued neural networks computations via Keras using TensorFlow and PyTorch	SOFTWAREX	other		2025	30				102163
Ning, Hongkai; Wen, Hengdi; Meng, Yuan; Yu, Zhihao; Fu, Yuxiang; Zou, Xilu; Shen, Yilin; Luo, Xiai; Zhao, Qiyue; Zhang, Tao; Liu, Lei; Zhu, Shitong; Li, Taotao; Li, Weisheng; Li, Li; Gao, Li; Shi, Yi; Wang, Xinran	An index-free sparse neural network using two-dimensional semiconductor ferroelectric field-effect transistors	NATURE ELECTRONICS	other		2025	8	3
O'Leary, Timothy J.; O'Leary, Brendan J.; O'Leary, Dianne P.	A Perspective on Artificial Intelligence for Molecular Pathologists	JOURNAL OF MOLECULAR DIAGNOSTICS	Biology		2025	27	5	323	335
Ocak, Ayla; Bekdas, Gebrail; Nigdeli, Sinan Melih; Isikdag, Umit; Geem, Zong Woo	Searching for the Best Artificial Neural Network Architecture to Estimate Column and Beam Element Dimensions	INFORMATION	other		2025	16	8			660
Odense, Simon; Garcez, Artur d'Avila	A semantic framework for neurosymbolic computation	ARTIFICIAL INTELLIGENCE	other		2025	340				104273
Okada, Masato	2024 Nobel prizes in physics and chemistry: from neural network models to materials engineering	SCIENCE AND TECHNOLOGY OF ADVANCED MATERIALS-METHODS	other		2025	5	1			2516307
Okbaz, Abdulkerim; Yar, Adem; Lin, Geng-Sheng; Tong, Zhaohui	Numerical and Machine Learning-Based Triboelectric Nanogenerator Simulators: Contact-Separation Mode	ENERGY TECHNOLOGY	other		2025
Olek, Bartlomiej Szczepan	State-of-the-Art Review on Determining One-Dimensional Consolidation Parameters Based on Compression and Distribution of Pore Water Pressure: Coefficient of Consolidation (cv), End of Primary (EOP) Consolidation	ARCHIVES OF COMPUTATIONAL METHODS IN ENGINEERING	other		2025	32	1	605	644
Orellana, Carlos Bustamante; Rodriguez, Lucero Rodriguez; Huang, Lixiao; Cooke, Nancy; Kang, Yun	Machine learning for automation usage prediction: identifying critical factors in driver decision-making	APPLIED INTELLIGENCE	other		2025	55	1			12
Osama, Shehab; Hassan, Hamdy; Emam, Mohamed	Optimization and parametric analysis of a novel design of Savonius hydrokinetic turbine using artificial neural network	APPLIED ENERGY	other		2025	378				124921
Oshio, Reon; Kuwahara, Takumi; Aoki, Takeru; Kimura, Mutsumi; Nakashima, Yasuhiko	Neuromorphic system using capacitor synapses	SCIENTIFIC REPORTS	Biology		2025	15	1			3954
Osorio, Juan David Quiceno	Artificial Intelligence and the Risk of an Inverted Analogy	SOPHIA-COLECCION DE FILOSOFIA DE LA EDUCACION	Philosophy		2025		39	315	335
Oumar, Hassan Djibrine; Daouda, Ahmat; Azza, Youssouf; Alladoumbaye, Ngueilbaye	Towards Elephants Intelligent Monitoring in Zakouma National Park, Chad	IMAGE PROCESSING, COMPUTER VISION, AND PATTERN RECOGNITION AND INFORMATION AND KNOWLEDGE ENGINEERING, IPCV 2024, IKE 2024	other		2025	2262		85	96
Ozaltin, Oznur	Early Detection of Alzheimer's Disease from MR Images Using Fine-Tuning Neighborhood Component Analysis and Convolutional Neural Networks	ARABIAN JOURNAL FOR SCIENCE AND ENGINEERING	other		2025	50	10	7781	7800
Ozaltin, Oznur; Koyuncu, Nursel	A Novel Feature Selection Approach-Based Sampling Theory on Grapevine Images Using Convolutional Neural Networks	ARABIAN JOURNAL FOR SCIENCE AND ENGINEERING	other		2025	50	10	7103	7118
Palkovics, Daniel; Hegyi, Alexandra; Molnar, Balint; Frater, Mark; Pinter, Csaba; Garcia-Mato, David; Diaz-Pinto, Andres; Windisch, Peter	Assessment of hard tissue changes after horizontal guided bone regeneration with the aid of deep learning CBCT segmentation	CLINICAL ORAL INVESTIGATIONS	Biology		2025	29	1			59
Palmeiro, Lizbeth Labanino; Marin, Antonio Alejandro Lorca; Perez, Maria de los Angeles De las Heras; Lopez, Alejandro Carlos Campina	EVOLUTION OF THE CONCEPT OF ARTIFICIAL INTELLIGENCE IN SCIENTIFIC LITERATURE: A SYSTEMATIC ANALYSIS	DIGITAL EDUCATION REVIEW	other		2025		46	65	76
Palmisani, Federico; Segelcke, Daniel; Vollert, Jan	Navigating the light and shadow of scientific publishing faced with machine learning and generative AI	EUROPEAN JOURNAL OF PAIN	other		2025	29	3
Park, Kyu Hyong; Rozum, Jordan C.; Albert, Reka	Automated model refinement using perturbation-observation pairs	NPJ SYSTEMS BIOLOGY AND APPLICATIONS	Biology		2025	11	1			65
Park, Soonchan; Han, Heechan	Application of LSTM and Climate Index for Prediction of Meteorological Drought in South Korea	WATER	other		2025	17	12			1801
Pastor-Vargas, Rafael; Anton-Munarriz, Cristina; Haut, Juan M.; Robles-Gomez, Antonio; Paoletti, Mercedes E.; Benitez-Andrades, Jose Alberto	Cerebral ischemia detection using deep learning techniques	HEALTH INFORMATION SCIENCE AND SYSTEMS	other		2025	13	1			36
Patel, Gauri Shankar; Jana, Amiya K.	Predicting three phase (hydrate-liquid-vapour) equilibria of mixed hydrates in guest gas swapping: AI-based approach versus physical modelling	CANADIAN JOURNAL OF CHEMICAL ENGINEERING	other		2025	103	3	1433	1449
Pattanayak, Pritam; Kumar, Vikash; Meher, Ashish Kumar; Akkasali, Naveen Kumar; Satapathy, Suchismita; Kumar, Gaurav; Sharma, Nitin; Panda, Subrata Kumar	Composite Structural Health Prediction Using Vibroacoustic Responses via Machine Learning Techniques	INTERNATIONAL JOURNAL OF APPLIED MECHANICS	other		2025	17	4			2550019
Pawelkiewicz, M. K.; Gatti, Filippo; Clouteau, Didier; Kokoouline, Viatcheslav; Ayouz, Mehdi Adrien	Introducing Machine Learning in Teaching Quantum Mechanics	ATOMS	other		2025	13	7			66
Petrenko, Sasha; da Silva, Leonardo Enzo Brito; Wunsch II, Donald C.	DeepART: Deep gradient-free local learning with adaptive resonance	NEURAL NETWORKS	other		2025	190				107580
Pham, Kieu Anh Tuan; Nguyen, Thanh Dat; Nguyen, Huynh Duy Khang	A comparative study of supervised machine learning algorithms for tracking copper using optical emission spectroscopy of solution cathode glow discharge	PHYSICA SCRIPTA	other		2025	100	7			76006
Pillonetto, Gianluigi; Aravkin, Aleksandr; Gedon, Daniel; Ljung, Lennart; Ribeiro, Antonio H.; Schon, Thomas B.	Deep networks for system identification: A survey	AUTOMATICA	other		2025	171				111907
Piqueira, Jose Roberto C.; Mattos, Sergio Henrique Vannucchi Leme de; Ceccato, Roberto Costa	Complexity Engineering: How Subjective Issues Become Objective	COMPLEXITY	other		2025	2025	1			9728576
Pirola, Joao Pedro; DeForest, Paige; Protachevicz, Paulo R.; Fontenas, Laura; Ferreira, Ricardo F.; Pena, Rodrigo F. O.	Astrocytic signatures in neuronal activity: a machine learning-based identification approach	COGNITIVE NEURODYNAMICS	other		2025	19	1			89
Posfay, Peter; Kurbucz, Marcell T.; Kovacs, Peter; Jakovac, Antal	Lightweight ECG signal classification via linear law-based feature extraction	MACHINE LEARNING-SCIENCE AND TECHNOLOGY	other		2025	6	3			35001
Pospelov, Nikita; Chertkov, Andrei; Beketov, Maxim; Oseledets, Ivan; Anokhin, Konstantin	Fast gradient-free activation maximization for neurons in spiking neural networks	NEUROCOMPUTING	other		2025	618				129070
Pourgholam-Amiji, Masoud; Ahmadaali, Khaled; Liaghat, Abdolmajid	A novel early stage drip irrigation system cost estimation model based on management and environmental variables	SCIENTIFIC REPORTS	Biology		2025	15	1			4089
Przymus, Piotr; Rykaczewski, Krzysztof; Martin-Segura, Adrian; Truu, Jaak; De Santa Pau, Enrique Carrillo; Kolev, Mikhail; Naskinova, Irina; Gruca, Aleksandra; Sampri, Alexia; Frohme, Marcus; Nechyporenko, Alina	Deep learning in microbiome analysis: a comprehensive review of neural network models	FRONTIERS IN MICROBIOLOGY	Biology		2025	15				1516667
Qiao, Dan; Zhai, Tong; Liu, Jing-Min; Wang, Shuo	Machine Learning-Based Smart Technology Enables Precise and Efficient Detection of Food Safety Risks	FOOD REVIEWS INTERNATIONAL	Biology		2025
Qiao, Yanjin; Yu, Zeting; Wang, Daohan	Design and optimization of the bionic shark dermal denticle structure for proton exchange membrane fuel cell	JOURNAL OF POWER SOURCES	other		2025	647				237348
Queloz, Matthieu	Explainability Through Systematicity: The Hard Systematicity Challenge for Artificial Intelligence	MINDS AND MACHINES	other		2025	35	3			35
Rachmadan, Andy; Koeshidayatullah, Ardiansyah; Kaka, SanLinn I.	Developing ground motion prediction models for West Java: A machine learning approach to support Indonesia's earthquake early warning system	APPLIED COMPUTING AND GEOSCIENCES	other		2025	25				100212
Rahimi, Setareh; Jackson, Rebecca L.; Hauk, Olaf	Linear and nonlinear multidimensional functional connectivity methods reveal similar networks for semantic processing in EEG/MEG data	FRONTIERS IN HUMAN NEUROSCIENCE	other		2025	19				1533034
Rahman, Farooque; Chavan, Rutuja	Machine Learning Application in Prediction of Scour Around Bridge Piers: A Comprehensive Review	ARCHIVES OF COMPUTATIONAL METHODS IN ENGINEERING	other		2025	32	3	1299	1322
Rahman, Nazeerah Abdul; Yusoff, Nooraini	Modulated spike-time dependent plasticity (STDP)-based learning for spiking neural network (SNN): A review	NEUROCOMPUTING	other		2025	618				129170
Rajendran, Monika; Subbian, Deivalakshmi	Deep learning in corrosion assessment and control: a critical review of techniques and challenges	CORROSION REVIEWS	other		2025
Ramos, Jose Miguel; Sa-Couto, Luis; Wichert, Andreas	Multilevel Data Representation for Training Deep Helmholtz Machines	NEURAL COMPUTATION	other		2025	37	5	1010	1033
Ramos, Marcelo Paiva; Dias, Luiz Alberto Vieira; Li, Linfeng; Fang, Fangxin; de Campos Velho, Haroldo Fraga	Data assimilation by optimized neural network for the fluidity code	PHYSICS OF FLUIDS	other		2025	37	7			77186
Rangel, Gabriel Custodio; Alves, Victor Benicio Ardilha da Silva; Costa, Igor Pinheiro de Araujo; Moreira, Miguel angelo Lellis; Costa, Arthur Pinheiro de Araujo; dos Santos, Marcos; Eckstrand, Eric Charles	Efficient Naval Surveillance: Addressing Label Noise with Rockafellian Risk Minimization for Water Security	WATER	other		2025	17	3			401
Reghais, Azzeddine; Drouiche, Abdelmalek; Zahi, Faouzi; Ewuzie, Ugochukwu; Debieche, Taha-Hocine; Drias, Tarek	Risk assessment of potentially toxic elements and mapping of groundwater pollution indices using soft computer models in an agricultural area, Northeast Algeria	JOURNAL OF HAZARDOUS MATERIALS	other		2025	491				137991
Ren, Jiahui; Ma, Jinkai; Wang, Honghong; Yu, Teng; Wang, Kai	A Comprehensive Review on Research Methods for Lithium-ion Battery of State of Health Estimation and End of Life Prediction: Methods, Properties, and Prospects	PROTECTION AND CONTROL OF MODERN POWER SYSTEMS	other		2025	10	3	146	165
Richmond, Andrew	How computation explains	MIND & LANGUAGE	Philosophy		2025	40	1	2	20
Rizzo, Matthew; Dawson, Jeffrey D.	AI in Neurology: Everything, Everywhere, All at Once Part 1: Principles and Practice	ANNALS OF NEUROLOGY	Biology		2025	98	2	211	230
Robles-Velasco, Alicia; Onieva, Luis; Guadix, Jose; Cortes, Pablo	A methodology for incident detection in sectorized water distribution networks based on pressure and flow data	COMPUTER-AIDED CIVIL AND INFRASTRUCTURE ENGINEERING	other		2025	40	20	3013	3032
Rockbach, Jonas D.; Bennewitz, Maren	Extended Swarming with Embodied Neural Computation for Human Control over Swarms	FROM ANIMALS TO ANIMATS 17, SAB 2024	other		2025	14993		169	181
Roy, Arka; Ekinci, Yunus Levent; Balkaya, Caglayan; Ai, Hanbing	Deep learning-based inversion with discrete cosine transform discretization for two-dimensional basement relief imaging of sedimentary basins from observed gravity anomalies	GEOPHYSICAL PROSPECTING	other		2025	73	1	113	129
Rufiner, Hugo L.; Funes, S. J. Jose G.; Asla, Mariano; Giovanini, Leonardo; Majul, Enrique Alberto	Non-Human Agents: Exploring Modern AI Through the Lens of Contemporary Ontology and Theology	THEOLOGY AND SCIENCE	other		2025	23	3	440	459
Sadollah, Ali; Razavi, Seyed Morteza; Al-Shamiri, Abobakr Khalil	Effect of bending load on electrical conductivity of carbon/epoxy composites filled with nanoparticles using design of experiment and artificial neural networks	RESULTS IN ENGINEERING	other		2025	25				104174
Sah, Ashwin; Sawhney, Mehtaab	Majority dynamics: The power of one	ISRAEL JOURNAL OF MATHEMATICS	other		2025	267	1	85	133
Sahat, Oraya; Kamsa-ard, Supot; Lim, Apiradee; Kamsa-ard, Siriporn; Garcia-Constantino, Matias; Ekerete, Idongesit	Comparison of spatial prediction models from Machine Learning of cholangiocarcinoma incidence in Thailand	BMC PUBLIC HEALTH	Biology		2025	25	1			2137
Sahoo, Arup Kumar; Kumar, Sandeep; Chakraverty, S.	Physics-informed neural network for vibration analysis of large membranes	JOURNAL OF NONLINEAR COMPLEX AND DATA SCIENCE	other		2025	25	45846	505	521
Saifullah, Yasir; Wu, Nanxuan; Wang, Huaping; Zheng, Bin; Qian, Chao; Chen, Hongsheng	Deep learning in metasurfaces: from automated design to adaptive metadevices	ADVANCED PHOTONICS	other		2025	7	3			34005
Saini, Rahul	A Review on Artificial Neural Networks for Structural Analysis	JOURNAL OF VIBRATION ENGINEERING & TECHNOLOGIES	other		2025	13	2			142
Salaeh, Nureehan; Ditthakit, Pakorn; Pinthong, Sirimon; Wipulanusat, Warit; Weesakul, Uruya; Elkhrachy, Ismail; Yadav, Krishna Kumar; Albakri, Ghadah Shukri; Alreshidi, Maha Awjan; Kushwaha, Nand Lal; Elsahabi, Mohamed	Utilizing machine learning to estimate monthly streamflow in ungauged basins of Thailand's southern basin	PHYSICS AND CHEMISTRY OF THE EARTH	other		2025	138				103840
Salaeh, Nureehan; Pinthong, Sirimon; Pham, Quoc Bao; Wipulanusat, Warit; Weesakul, Uruya; Thongkao, Suthira; Kushwaha, Nand Lal; Tariq, Aqil; Kader, Shuraik; Ditthakit, Pakorn	Enhancing Multi-Step Runoff Forecasts Through Machine Learning and Climate-Informed Rainfall Prediction	EARTH SYSTEMS AND ENVIRONMENT	other		2025
Samy, V. Sakthivel; Thenkanidiyoor, Veena	Comparative analysis of recurrent neural networks for weather prediction in the Antarctic region	MAUSAM	other		2025	76	3	717	732
Sap, Serhat; Acar, Erdi; Degirmenci, Uenal; Usca, uesame Ali; Memis, Samet; Sener, Ramazan	Machinability of different Cu-Gr composites in milling: Performance parameters prediction via machine learning models	EXPERT SYSTEMS WITH APPLICATIONS	other		2025	272				126770
Sarkarabad, Karim Maghfour; Shayanmehr, Mohsen; Ghaemi, Ahad	Optimization and modeling of sulfur removal from liquid fuel using carbon-based adsorbents through synergistic application of RSM and machine learning	SCIENTIFIC REPORTS	Biology		2025	15	1			4330
Saroughi, Mohsen; Katipoglu, Okan Mert; Akturk, Gaye; Gul, Enes; Simsek, Oguz; Citakoglu, Hatice	Daily prediction of Urmia Lake water level using remote sensing data and honey badger optimization-based data-driven models	ACTA GEOPHYSICA	other		2025	73	3	2909	2933
Scandola, Michele; Esposito, Maria; Guidotti, Riccardo; Romano, Daniele	How artificial intelligence is shaping neuropsychology: A focus on cognitive assessment of neurodegenerative disorders	JOURNAL OF NEUROPSYCHOLOGY	Biology		2025
Schlicht, Tobias	Predictive processing's flirt with transcendental idealism	NOUS	Philosophy		2025
Schneider, Susan	Chatbot Epistemology	SOCIAL EPISTEMOLOGY	Philosophy		2025	39	5	570	589
Sebastiao, Rita C. O.; Araujo, Natalia R. S.; Carvalho, Felipe S.; Ferreira, Barbara D. L.; Braga, Joao Pedro	Determination of Thermal Process Kinetics by Artificial Neural Networks: A Review Considering Isothermal and Non-Isothermal TG and DSC Data	JOURNAL OF THE BRAZILIAN CHEMICAL SOCIETY	other		2025	36	8			e20250084
Sen, Snigdha; Pandit, Ambuj Kumar; Chakraborty, Pavan; Singh, Krishna Pratap	Performance evaluation of efficient interpretable CNN-transformer model for redshift prediction	SIGNAL IMAGE AND VIDEO PROCESSING	other		2025	19	4			326
Senkaya, Mustafa; Akhanli, Serhat E.; Silahtar, Ali; Karaaslan, Hasan	Modelling the Importance of Ground and Strong-Motion Variables on the Damage Status in the 2023 Kahramanmaraş Earthquakes Using Supervised Machine Learning	GEOSCIENCE DATA JOURNAL	other		2025	12	4			e70020
Seyrek, Eren Can; Narin, Omer Gokberk; Uysal, Murat	Forest canopy cover estimation with machine learning using GEDI and Landsat data in the Western Marmara Region, Türkiye	EARTH SCIENCE INFORMATICS	other		2025	18	2			230
Shahmiri, Amirreza; Seyed-Djawadi, Mohamad Hosein; Siadatmousavi, Seyed Mostafa	AI-driven forecasting of harmful algal blooms in Persian Gulf and Gulf of Oman using remote sensing	ENVIRONMENTAL MODELLING & SOFTWARE	other		2025	185				106311
Sharma, Abhinav; Castro-Bolinaga, Celso; Nelson, Natalie; Mittelstet, Aaron	Simulating fluvial sediment pulses using remote sensing and machine learning: Development of a modeling framework applicable to data rich and scarce regions	INTERNATIONAL JOURNAL OF SEDIMENT RESEARCH	other		2025	40	3	523	536
Sharma, L. K.; Umrao, R. K.; Singh, Rajesh; Singh, T. N.	Artificial Neural Network Approach to Evaluate Geotechnical Properties of Lime-Treated Mountain Soil: A Slope Stabilization Perspective	TRANSPORTATION INFRASTRUCTURE GEOTECHNOLOGY	other		2025	12	1			30
Sharma, Rajni; Agarwal, Manisha; Singh, Baljinder	Enhancing Food Quality Analysis: The Transformative Role of Artificial Neural Networks in Modern Analytical Techniques	CRITICAL REVIEWS IN ANALYTICAL CHEMISTRY	other		2025
Shereen, Muhammad Kamran; Liu, Xiaoguang; Wu, Xiaohu; Din, Salah Ud; Naseem, Ayesha; Niazi, Shehryar; Khattak, Muhammad Irfan	Innovations in metamaterial and metasurface antenna design: The role of deep learning	MATERIALS TODAY ELECTRONICS	other		2025	13				100162
Shimobe, Satoru; Karakan, Eyyub; Sezer, Alper	Empirical and soft computing approaches for estimation of residual friction angle of clays using toughness limit	TRANSPORTATION GEOTECHNICS	other		2025	50				101467
Silva e Silva, Danyllo Carlos; Carmona Cortes, Omar Andres; Bandeira Diniz, Joao Otavio	The Impact of Double Transfer Learning in VGG Architectures for Metastasis Breast Cancer Detection	INTELLIGENT SYSTEMS, BRACIS 2024, PT III	other		2025	15414		457	468
Singer, Wolf; Effenberger, Felix	Oscillations in Natural Neuronal Networks; An Epiphenomenon or a Fundamental Computational Mechanism?	HUMAN ARENAS	other		2025	8	3	846	868
Singh, Anjana; Yasheshwar; Kaushik, Naveen K.; Kala, Deepak; Nagraik, Rupak; Gupta, Shagun; Kaushal, Ankur; Walia, Yashika; Dhir, Sunny; Noorani, Md Salik	Conventional and cutting-edge advances in plant virus detection: emerging trends and techniques	3 BIOTECH	Biology		2025	15	4			100
Sinkhonde, David; Bezabih, Tajebe; Mirindi, Derrick; Mashava, Destine; Mirindi, Frederic	Ensemble machine learning algorithms for efficient prediction of compressive strength of concrete containing tyre rubber and brick powder	CLEANER WASTE SYSTEMS	other		2025	10				100236
So, Jaemin; Lee, Seungjae; Seong, Jonghyeok; Lee, Donwoo	The Optimal Cost Design of Reinforced Concrete Beams Using an Artificial Neural Network-The Effectiveness of Cost-Optimized Training Data	BUILDINGS	other		2025	15	9			1577
Sobkowich, K. E.	Demystifying artificial intelligence for veterinary professionals: practical applications and future potential	AMERICAN JOURNAL OF VETERINARY RESEARCH	Biology		2025	86		S6	S15
Soleiman, Matthew	Mechanisms of Experience: Cognitivism, Cybernetics, and the Postwar Science of Pain	ISIS	Philosophy		2025	116	1	23	42
Sondas, Adnan; Ucar, Mustafa Hikmet Bilgehan; Hilal Kilimci, Zeynep	Nondestructive Electrical Permittivity Detection Using ANN-Enhanced Microstrip Sensors	IEEE TRANSACTIONS ON INSTRUMENTATION AND MEASUREMENT	other		2025	74				2542511
Song, Zehua; Song, Yu; Yang, Jin; Liu, Baosheng; Gao, Bingzhen; Tang, Jizhou	A multi-objective reinforcement learning framework for real-time drilling optimization based on symbolic regression and perception	GEOENERGY SCIENCE AND ENGINEERING	other		2025	244				213392
Stingl, Moritz; Draguhn, Andreas; Both, Martin	A dendrite is a dendrite is a dendrite? Dendritic signal integration beyond the antenna model	PFLUGERS ARCHIV-EUROPEAN JOURNAL OF PHYSIOLOGY	Biology		2025	477	1	9	16
Stottko, Rafal; Michalski, Radoslaw; Szyja, Bartlomiej M.	RGBChem: Image-Like Representation of Chemical Compounds for Property Prediction	JOURNAL OF CHEMICAL THEORY AND COMPUTATION	other		2025	21	10	5322	5333
Su, Yifeng; Yin, Dezhi; Zhao, Xinmao; Hu, Tong; Liu, Long	Exploration of Advanced Applications of Triboelectric Nanogenerator-Based Self-Powered Sensors in the Era of Artificial Intelligence	SENSORS	other		2025	25	8			2520
Sulaiman, Ruba; Faisal, Md. Ahasan Atick; Hasan, Maram; Chowdhury, Muhammad E. H.; Bensaali, Faycal; Alnabti, Abdulrahman; Yalcin, Huseyin C.	Machine learning for predicting outcomes of transcatheter aortic valve implantation: A systematic review	INTERNATIONAL JOURNAL OF MEDICAL INFORMATICS	Biology		2025	197				105840
Svoboda, Jan; Ruesch, Marc; Liechti, David; Jones, Corinne; Volpi, Michele; Zehnder, Michael; Schweizer, Jurg	Towards deep-learning solutions for classification of automated snow height measurements (CleanSnow v1.0.2)	GEOSCIENTIFIC MODEL DEVELOPMENT	other		2025	18	5	1829	1849
Tadros, Mina; Boulougouris, Evangelos	Performance Assessment of B-Series Marine Propellers with Cupping and Face Camber Ratio Using Machine Learning Techniques	JOURNAL OF MARINE SCIENCE AND ENGINEERING	other		2025	13	7			1345
Talukdar, Pritam; Kulkarni, Vihangraj V.; Kumar, Bimlesh	Using variable weight theory and remote sensing analysis for real-time water quality assessment and prediction - a case study of Barak River, Assam, India	INTERNATIONAL JOURNAL OF RIVER BASIN MANAGEMENT	other		2025
Tamames-Rodero, Victor; Moya, Andres; Sarro, Luis Manuel; Lopez-Sastre, Roberto Javier	Unveiling the power of uncertainty: A journey into Bayesian Neural Networks for stellar dating	ASTRONOMY AND COMPUTING	other		2025	52				100957
Tasinaffo, Paulo M.; Goncalves, Gildarcio S.; Marques, Johnny C.; Dias, Luiz A. V.; da Cunha, Adilson M.	The Euler-Type Universal Numerical Integrator (E-TUNI) with Backward Integration	ALGORITHMS	other		2025	18	3			153
Teja, G. Krishna; Mohanty, Prases K.; Das, Shubhajit	Review on path planning methods for mobile robot	PROCEEDINGS OF THE INSTITUTION OF MECHANICAL ENGINEERS PART C-JOURNAL OF MECHANICAL ENGINEERING SCIENCE	other		2025	239	14	5547	5580
Thamm, Aleksandra; Thamm, Florian; Wiedemann, Markus; Bretschneider, Jochen; Sikorska, Magdalena; Maier, Andreas	Deep learning based drill wear segmentation and analysis of the wear progress	INTERNATIONAL JOURNAL OF INTERACTIVE DESIGN AND MANUFACTURING - IJIDEM	other		2025	19	7	5447	5459
Thapa, Abinash; Sharma, Bikash	A Review on Novel Low-Dimensional Materials based Magnetic Tunnel Junctions: Opportunities, Challenges, and Applications	ADVANCED MATERIALS TECHNOLOGIES	other		2025	10	16			e00133
Thapa, Abinash; Sharma, Bikash	A Review on Novel Low-Dimensional Materials based Magnetic Tunnel Junctions: Opportunities, Challenges, and Applications	ADVANCED MATERIALS TECHNOLOGIES	other		2025	10	16			e00133
Theng, Adryan Ang Seng; Jayamani, Elammaran; Subramanian, Jeyanthi; Selvaraj, Vinoth Kumar; Viswanath, Shreya; Sankar, Ravi; Raja, Subramani; Rusho, Maher Ali	A review on industrial optimization approach in polymer matrix composites manufacturing	INTERNATIONAL POLYMER PROCESSING	other		2025
Tohira, Hideo	Optimizing abbreviated injury scale severity using neural networks to enhance the predictive performance of injury severity scores	TRAFFIC INJURY PREVENTION	other		2025
Tolossa, Gemechu Bekele; Schneider, Aidan M.; Dyer, Eva; Hengen, Keith B.	Neurons throughout the brain embed robust signatures of their anatomical location into spike trains	ELIFE	Biology		2025	13				RP101506
Topbas, Eren; Karaca, H. Deniz; Yazicioglu, Yigit; Kasnakoglu, Cosku	An experimental design-based approach for modelling of weapon engagement zone of an air-to-air missile	JOURNAL OF SIMULATION	other		2025	19	3	349	364
Tornberg, Petter; Soderstrom, Ola; Barella, Jennifer; Greyling, Saskia; Oldfield, Sophie	Artificial intelligence and the state: Seeing like an artificial neural network	BIG DATA & SOCIETY	other		2025	12	2			2.05395e+16
Torres-Martinez, Sergio	Bridging embodied cognition and AI: Agentive Cognitive Construction Grammar as a backing theory for neuro-symbolic AI	AI & SOCIETY	other		2025
Tossoun, Bassem; Xiao, Xian; Cheung, Stanley; Yuan, Yuan; Peng, Yiwei; Srinivasan, Sudharsanan; Giamougiannis, George; Huang, Zhihong; Singaraju, Prerana; London, Yanir; Hejda, Matej; Sundararajan, Sri Priya; Hu, Yingtao; Gong, Zheng; Baek, Jongseo; Descos, Antoine; Kapusta, Morten; Bohm, Fabian; Van Vaerenbergh, Thomas; Fiorentino, Marco; Kurczveil, Geza; Liang, Di; Beausoleil, Raymond G.	Large-Scale Integrated Photonic Device Platform for Energy-Efficient AI/ML Accelerators	IEEE JOURNAL OF SELECTED TOPICS IN QUANTUM ELECTRONICS	other		2025	31	3			8200326
Tran, Tuong Vi; Peche, Aaron; Kringel, Robert; Broemme, Katrin; Altfelder, Sven	Machine Learning-Based Reconstruction and Prediction of Groundwater Time Series in the Allertal, Germany	WATER	other		2025	17	3			433
Trieste, Leopoldo; Turchetti, Giuseppe	Analysis and Synthesis in Information Processing and Knowledge Creation	NONLINEAR DYNAMICS PSYCHOLOGY AND LIFE SCIENCES	Biology		2025	29	3	347	378
Trusov, A. V.; Limonova, E. E.; Arlazarov, V. V.	A decade of adversarial examples: a survey on the nature and understanding of neural network non-robustness	COMPUTER OPTICS	other		2025	49	2	222	252
Tsytsarev, Vassiliy; Volnova, Anna; Rojas, Legier; Sanabria, Priscila; Ignashchenkova, Alla; Ortiz-Rivera, Jescelica; Alves, Janaina; Inyushin, Mikhail	Vectorial principles of sensorimotor decoding	FRONTIERS IN HUMAN NEUROSCIENCE	Biology		2025	19				1612626
Tuczek, Matthias; Degirmenci, Kenan; Song, Yuanyuan; Desouza, Kevin C.; Breitner, Michael H.; Watson, Richard T.	Strategic implications of cognitive computing in IS: addressing AI fragmentation through knowledge similarity transformation	JOURNAL OF STRATEGIC INFORMATION SYSTEMS	other		2025	34	2			101908
Turkes, Murat; Ozdemir, Ozancan; Yozgatligil, Ceylan	Forecasting Drought Phenomena Using a Statistical and Machine Learning-Based Analysis for the Central Anatolia Region, Turkey	INTERNATIONAL JOURNAL OF CLIMATOLOGY	other		2025	45	4
Uhumuavbi, Ikpenmosa	An Adaptive Conceptualisation of Artificial Intelligence and the Law, Regulation and Ethics	LAWS	other		2025	14	2			19
Ullah, Asad; Bilal, Sardar; Salahuddin, Taimoor	Implementation of numerical strategy and neural networking paradigm to inspect ternary nanofluid flow over a radiated paraboloid surface with Arrhenius activation energy: A comparative study	PROCEEDINGS OF THE INSTITUTION OF MECHANICAL ENGINEERS PART N-JOURNAL OF NANOMATERIALS NANOENGINEERING AND NANOSYSTEMS	other		2025
Upadhyay, Abhishek; Chandel, Narendra Singh; Singh, Krishna Pratap; Chakraborty, Subir Kumar; Nandede, Balaji M.; Kumar, Mohit; Subeesh, A.; Upendar, Konga; Salem, Ali; Elbeltagi, Ahmed	Deep learning and computer vision in plant disease detection: a comprehensive review of techniques, models, and trends in precision agriculture	ARTIFICIAL INTELLIGENCE REVIEW	other		2025	58	3			92
Uzan, Pierre	Artificialization of Intelligence and Embodied Cognition	HUMAN AND ARTIFICIAL RATIONALITIES. ADVANCES IN COGNITION, COMPUTATION, AND CONSCIOUSNESS, HAR 2024	other		2025	15504		91	109
Venegas-Reynoso, Adrian; Creton, Benoit; Giarracca-Mehl, Lucia; Lacoue-Negre, Marion; Ruckebusch, Cyril; Duponchel, Ludovic	Oxidation Stability of Hydrocarbons: A Machine-Learning-Based Study	ENERGY & FUELS	other		2025	39	9	4361	4373
Vidal-Saez, Maria Sol; Garcia-Ojalvo, Jordi	Structural determinants of soft memory in recurrent biological networks	BIOPHYSICAL REVIEWS	Biology		2025	17	2	259	269
Voultsiou, Evdokia; Vrochidou, Eleni; Moussiades, Lefteris; Papakostas, George A.	The potential of Large Language Models for social robots in special education	PROGRESS IN ARTIFICIAL INTELLIGENCE	other		2025	14	2	165	189
Wahidi, Malek; Rizk, Anthony; Imad, Rodrigue	Scale Is Not All You Need: Revisiting the Biomimetic Roots of Deep Learning to Overcome Fundamental Limitations	IEEE ACCESS	other		2025	13		125537	125569
Wan, Xiao-Huan; Zhang, Yang; Guo, Qian-Hao; Zheng, Li-Yang	Deep learning-based inverse design of irregular phononic crystals	INTERNATIONAL JOURNAL OF MECHANICAL SCIENCES	other		2025	297				110335
Wang, An; Sosso, Gabriele C.	Graph-based descriptors for condensed matter	PHYSICAL REVIEW E	other		2025	111	6			64302
Wang, Chao-Ming; Shao, Cheng-Hao; Lin, Yu-Ching	Design of an Interactive Exercise and Leisure System for the Elderly Integrating Artificial Intelligence and Motion-Sensing Technology	SENSORS	other		2025	25	7			2315
Wang, Chongyuan; Liu, Huiyi	Toward Next-Generation Biologically Plausible Single Neuron Modeling: An Evolutionary Dendritic Neuron Model	MATHEMATICS	other		2025	13	9			1465
Wang, Dashuai; Zhao, Minghu; Li, Zhuolin; Xu, Sheng; Wu, Xiaohu; Ma, Xuan; Liu, Xiaoguang	A survey of unmanned aerial vehicles and deep learning in precision agriculture	EUROPEAN JOURNAL OF AGRONOMY	Biology		2025	164				127477
Wang, Haihua; Zhou, Mingjian; Jia, Xiaolong; Wei, Hualong; Hu, Zhenjie; Li, Wei; Chen, Qiumeng; Wang, Lei	Recent progress on artificial intelligence-enhanced multimodal sensors integrated devices and systems	JOURNAL OF SEMICONDUCTORS	other		2025	46	1			11610
Wang, Junjian; Tiezzi, Francesco; Huang, Yijian; Maltecca, Christian; Jiang, Jicai	Benchmarking of feed-forward neural network models for genomic prediction of quantitative traits in pigs	FRONTIERS IN GENETICS	Biology		2025	16				1618891
Wang, Ningning; Du, Qianhang; Yuan, Zijing; Gao, Yu; Wang, Rong-Long; Gao, Shangce	Dendritic Aggregated Residual Deep Learning for Meningioma MRI Diagnosis	IEICE TRANSACTIONS ON INFORMATION AND SYSTEMS	other		2025	E108D	8	1016	1019
Wang, Qishun; Tu, Zhengzheng; Li, Chenglong; Tang, Jin	High performance RGB-Thermal Video Object Detection via hybrid fusion with progressive interaction and temporal-modal difference	INFORMATION FUSION	other		2025	114				102665
Wang, Wenguan; Yang, Yi; Pan, Yunhe	Visual knowledge in the big model era: retrospect and prospect	FRONTIERS OF INFORMATION TECHNOLOGY & ELECTRONIC ENGINEERING	other		2025	26	1	1	19
Wang, Yu; Li, Bin; Todo, Yuki	Enhancing robustness of object detection: Hubel-Wiesel model connected with deep learning	KNOWLEDGE-BASED SYSTEMS	other		2025	311				112984
Wang, Yibo; Hua, Changchun; Park, Poogyeon; Liu, Shichao	Relaxed Stability Criteria for Delayed Memristor-Based Neural Network Systems via a Novel Matrix-Separation Legendre Inequality	IEEE TRANSACTIONS ON NEURAL NETWORKS AND LEARNING SYSTEMS	other		2025	36	6	10943	10953
Webster, Craig S.; Jowsey, Tanisha	Artificial Intelligence Must Operate Ethically in Health Care and Not Be Prone to Racist or Sexist Biases	ANESTHESIA AND ANALGESIA	Biology		2025	140	5	1099	1104
Wei, Ruitong; Deng, Song; Yan, Xiaopeng; Peng, Mingguo; Ke, Ke; Wang, Lei; Hu, Zhiqiang; Yang, Kai; Huo, Bingzhao; Cao, Linglong	A Review of Intelligent Methods for Environmental Risk Identification in Polar Drilling and Well Completion	PROCESSES	other		2025	13	6			1873
Wen, Junren; Shi, Weiming; Gao, Cheng; Liu, Yujie; Feng, Shuaibo; Shao, Yu; Gao, Haiqi; Shao, Yuchuan; Zhang, Yueguang; Shen, Weidong; Yang, Chenying	A computational spectrometer for the visible, near, and mid-infrared enabled by a single-spinning film encoder	COMMUNICATIONS ENGINEERING	other		2025	4	1			37
John William, Anjitha; Jalan, Priyanka; Bilicki, Maciej; Hellwing, Wojciech A.; Thuruthipilly, Hareesh; Nakoneczny, Szymon J.	Hybrid-z: Enhancing the Kilo-Degree Survey bright galaxy sample photometric redshifts with deep learning	ASTRONOMY & ASTROPHYSICS	other		2025	698				A276
Willmann, Tobias; Schilling, Maximilian; Bischoff, Manfred	Data-Based Estimation of Critical Time Steps for Explicit Time Integration	INTERNATIONAL JOURNAL FOR NUMERICAL METHODS IN ENGINEERING	other		2025	126	4			e7666
Wodynski, Artur; Glodny, Kilian; Kaupp, Martin	Data-Driven Improvement of Local Hybrid Functionals: Neural-Network-Based Local Mixing Functions and Power-Series Correlation Functionals	JOURNAL OF CHEMICAL THEORY AND COMPUTATION	other		2025	21	2	762	775
Wohlbauer, Dietmar M.; Dillier, Norbert	A Hundred Ways to Encode Sound Signals for Cochlear Implants	ANNUAL REVIEW OF BIOMEDICAL ENGINEERING	Biology		2025	27		335	369
Wu, Jiashun; Ge, Fang; Xu, Shanruo; Liu, Yan; Song, Jiangning; Yu, Dong-Jun	Identification of Protein-Nucleotide Binding Residues With Deep Multi-Task and Multi-Scale Learning	IEEE JOURNAL OF BIOMEDICAL AND HEALTH INFORMATICS	Biology		2025	29	7	5329	5338
Wu, Xiaofeng; Bojkovic, Velibor; Gu, Bin; Suo, Kun; Zou, Kai	FTBC: Forward Temporal Bias Correction for Optimizing ANN-SNN Conversion	COMPUTER VISION - ECCV 2024, PT LXIX	other		2025	15127		155	173
Wu, Yong; Pu, Guoqing; Luo, Chao; Cui, Haitao; Hu, Weisheng; Yi, Lilin	Harnessing artificial intelligence for coherent beam combination	OPTICAL FIBER TECHNOLOGY	other		2025	89				104019
Xiao, Jin-Xin; Jiang, Tian-Lin; Zuo, Jia-Lin; Zhang, Wen-Hua	The material parameters inversion of piezoelectric thin film: From contact mechanics theory to 3 steps multi-fidelity neural network model	MEASUREMENT	other		2025	256				117924
Xiong, Xiaoqin; Wang, Ziwei; Xing, Xiaokai; Xu, Ning; Sun, Ziqiang	Prediction of multiple complex crude oil condensation points based on least squares support vector machine	INTERNATIONAL COMMUNICATIONS IN HEAT AND MASS TRANSFER	other		2025	167				109319
Xu, Chen; Wang, Ziting; Liu, Min; Cheng, Kang; Mao, Yijun	Data-physics sequentially driven deep neural network for predicting flow and acoustics fields	PHYSICS OF FLUIDS	other		2025	37	8			85210
Xu, Weixiang; Song, Yaotong; Gupta, Shubham; Jia, Dongbao; Tang, Jun; Lei, Zhenyu; Gao, Shangce	Dmixnet: a dendritic multi-layered perceptron architecture for image recognition	ARTIFICIAL INTELLIGENCE REVIEW	other		2025	58	5			129
Yadav, Goutam Kumar; Kirar, Mukesh Kumar; Gupta, S. C.; Rajender, Jatoth	Integrating ANN and ANFIS for effective fault detection and location in modern power grid	SCIENCE AND TECHNOLOGY FOR ENERGY TRANSITION	other		2025	80				34
Yamin, Saira; Gulzar, Saqib	MULTIPLES AND STOCK PRICE, NEW APPROACH FOR RELATIVE VALUATION THROUGH NEURAL NETWORK	SINGAPORE ECONOMIC REVIEW	other		2025	70	4	953	971
Yan, Man; Li, Zhou; Dong, Zheng; Liun, Yiming; Chen, Liyun; Wu, Xiaosong; Wu, Lijun	Gas Leak Real-Time Detection and Volume Flow Quantification Based on Infrared Imaging and Advanced Algorithms	IEEE ACCESS	other		2025	13		7284	7292
Yan, Xin; Guo, Xinyu; He, Ningya; Shi, Jinglong; Zhao, Daquan	Model reduction of structural mechanical response in the time domain	SCIENTIFIC REPORTS	Biology		2025	15	1			10203
Yan, Xiongfeng; Yang, Min; Ai, Tinghua	Deep learning in automatic map generalization: achievements and challenges	GEO-SPATIAL INFORMATION SCIENCE	other		2025
Yan, Yingjie; Zhang, Yifan; Wu, Xiaojia; Guo, Qiwei; Zhang, Daijun; Li, Chao; Liu, Yanfeng; Zhang, Jingyi; An, Liuxu; Wang, Zhiyang; Guo, Junhua; Chen, Li	Deep learning paradigm shift in composite materials performance prediction: A review of state-of-the-art applications	COMPOSITES COMMUNICATIONS	other		2025	58				102542
Yang, Haichuan; Li, Haotian; Yang, Yifei; Chiba, Naoya; Kagami, Shingo; Hashimoto, Koichi; Nagata, Yuichi	Chaotic map-coded metaheuristics for metameric variable-length problems	GENETIC PROGRAMMING AND EVOLVABLE MACHINES	other		2025	26	2			19
Yang, Runyi; Peng, Yang; Zhang, Hongwu; Ji, Chenyang	Estimation of flow resistance in natural rivers based on deep forest	EARTH SCIENCE INFORMATICS	other		2025	18	1			12
Yang, Siyuan; Dai, Ning; Cao, Qianfeng	The Data-Driven Performance Prediction of Lattice Structures: The State-of-the-Art in Properties, Future Trends, and Challenges	AEROSPACE	other		2025	12	5			390
Yang, Tongxin; Huang, Qilin; Cai, Fenglin; Li, Jie; Jiang, Li; Xia, Yulong	Vital Characteristics Cellular Neural Network (VCeNN) for Melanoma Lesion Segmentation: A Biologically Inspired Deep Learning Approach	JOURNAL OF IMAGING INFORMATICS IN MEDICINE	other		2025	38	2	1147	1164
Yang, Yifei; Xu, Mingkun; Zhang, Tianhang; Miao, Chenfei; Lyu, Juan; Pei, Jing; Li, Peng; Li, Guoqi; Wu, Si; Li, Huanglong	Bio-realistic and versatile artificial dendrites made of anti-ambipolar transistors	NEUROMORPHIC COMPUTING AND ENGINEERING	other		2025	5	2			24020
Yang, Zhijian; Sugeng, Edwin Setiadi; Chng, Tat Loon	A deep learning approach for electric field profile reconstruction based on the E-FISH method	PLASMA SOURCES SCIENCE & TECHNOLOGY	other		2025	34	2			02LT01
Yang, Zhenwei; Li, Han; Wang, Xinyi; Meng, Hongwei; Xi, Tong; Hou, Zhenhuan	Source identification of mine water inrush based on GBDT-RS-SHAP	ENVIRONMENTAL EARTH SCIENCES	other		2025	84	4			114
Yao, Feifan; Zhang, Huiying; Gong, Yifei; Zhang, Qinghua; Xiao, Pan	A study of enhanced visual perception of marine biology images based on diffusion-GAN	COMPLEX & INTELLIGENT SYSTEMS	other		2025	11	5			227
Yildirim, Mehmet; Sezik, Savas; Basar, Ayse	Using Traditional and Deep Machine Learning to Predict Emergency Room Triage Levels	JOURNAL OF COMPUTATIONAL BIOLOGY	Biology		2025	32	6	584	600
Yu, Fang; Ullah, Misbah; Ullah, Saif; Asiri, Mohammed; Khan, Sami Ullah; Qeshta, Mohammed	A multi-layer computational neural network approach for solving stochastic within-host Chikungunya model with an adaptive immune response	INTERNATIONAL JOURNAL OF BIOMATHEMATICS	Biology		2025
Yu, Hui; Zhang, Huibo	Anew method for predicting wind-driven rain catch ratios on building facades in urban residential areas using machine learning models	BUILDING AND ENVIRONMENT	other		2025	270				112467
Yu, Xuan; Zhang, Haomiao; Zhao, Zhe; Fan, Xuhao; Hu, Shaodong; Li, Zongjing; Chen, Wenbin; Li, Daqian; Shi, Shaoxi; Xiong, Wei; Gao, Hui	On the use of deep learning for computer-generated holography	ISCIENCE	other		2025	28	5			112507
Yuan, Linxuan; Ding, Xiaobin; Xie, Arnold Yuxuan; Huang, Weiran	Data-driven disc cutter wear prediction for shield tunneling in complex strata: model comparison and interpretation	ENGINEERING APPLICATIONS OF ARTIFICIAL INTELLIGENCE	other		2025	155				111041
Yuan, Xu; Guo, Yi; Gu, Shaokui; Wang, Jiaqiang; Qi, Ange; Li, Shijin; Zhao, Liang	TFE-HMM: Combining state transitions and price trends for stock price forecasting	EXPERT SYSTEMS WITH APPLICATIONS	other		2025	288				128192
Yuan, Xiaoyu; Wang, Jiawei; Tong, Chengchang; Wang, Hongbo	Integrated path planning for AUV communication efficiency and obstacle avoidance based on ant colony optimization and three-dimensional dynamic window algorithm	APPLIED OCEAN RESEARCH	other		2025	156				104465
Yue, Xinbo; Liu, Liwei; Du, Yue	IR-DETR: An efficient detection transformer with multi-layer feature fusion for infrared small targets	INFRARED PHYSICS & TECHNOLOGY	other		2025	150				105926
Yunker, Austin; Lake, Rami; Kettimuthu, Rajkumar; Kral, Zachary	Evaluating Model Robustness for Defect Identification and Classification in a Composite Aerostructure Material	JOURNAL OF NONDESTRUCTIVE EVALUATION, DIAGNOSTICS AND PROGNOSTICS OF ENGINEERING SYSTEMS	other		2025	8	1			11001
Zavitz, Daniel; Ching, ShiNung; Goodhill, Geoffrey	Modeling Normal and Abnormal Circuit Development with Recurrent Neural Networks	COLD SPRING HARBOR PERSPECTIVES IN BIOLOGY	Biology		2025	17	6			a041507
Zepeda, Roberto Berrios; Mora, Lorgia Marquez	Generative Artificial Intelligence agent in scientific research. An explanatory analysis of classroom learning	RIED-REVISTA IBEROAMERICANA DE EDUCACION A DISTANCIA	other		2025	28	2
Zha, Shenghua; Bragdon, Marcy Maulucci; Gong, Na; Wang, Jinhui; Leavesley, Silas; Eaton, Rachel; Bosarge, Erin	A Case Study of Integrating AI Literacy Education in a Biology Class	INTERNATIONAL JOURNAL OF ARTIFICIAL INTELLIGENCE IN EDUCATION	other		2025
Zhang, Bohan; Yu, Yang; Yi, Shanchang; Ding, Zhenghao; Yousefi, Amir M.; Li, Jiehong; Lyu, Xuetao	Machine learning methods for compression capacity prediction and sensitivity analysis of concrete-filled steel tubular columns: State-of-the-art review	STRUCTURES	other		2025	72				108259
Zhang, Chiyuan; Zhang, Hongchun; Pu, Tong; Pan, Jun	Supply Chain Demand Forecasting Based on Data Mining Algorithm and Seq2Seq	INTERNATIONAL JOURNAL OF CONTROL AUTOMATION AND SYSTEMS	other		2025	23	1	89	104
Zhang, Hui; Zhou, Shenglong; Li, Geoffrey Ye; Xiu, Naihua; Wang, Yiju	A step function based recursion method for 0/1 deep neural networks	APPLIED MATHEMATICS AND COMPUTATION	other		2025	488				129129
Zhang, Huanian; Ye, Guangping; Yu, Rongyu; Zaritsky, Dennis	A Local Dwarf Galaxy Search Using Machine Learning	ASTROPHYSICAL JOURNAL SUPPLEMENT SERIES	other		2025	278	1			18
Zhang, Jie; Ma, Xiangyu; Lu, Meng; Sharma, Atma; Zhang, Lulu	Assessing highway resilience subjected to rainfall-induced slope failure	COMPUTERS AND GEOTECHNICS	other		2025	181				107134
Zhang, Jiacheng; Zhang, Haolan	Towards Human-like Artificial Intelligence: A Review of Anthropomorphic Computing in AI and Future Trends	MATHEMATICS	other		2025	13	13			2087
Zhang, Leiqi; Wu, Qiliang; Liu, Min; Chen, Hao; Wang, Dianji; Li, Xuefang; Ba, Qingxin	Hydrogen Leakage Location Prediction in a Fuel Cell System of Skid-Mounted Hydrogen Refueling Stations	ENERGIES	other		2025	18	2			228
Zhang, Shengbo; Ren, Guoqiang	RoSwish: A novel Rotating Swish activation function with adaptive rotation around zero	NEURAL NETWORKS	other		2025	192				107892
Zhang, Xue; Cheng, Yunxi; Chen, Huanxin; Cheng, Henda; Gao, Yi	Refrigerant charge fault diagnosis in VRF systems using Kolmogorov-Arnold networks and their convolutional variants: A comparative analysis with traditional models	ENERGY AND BUILDINGS	other		2025	336				115608
Zhang, Xing; Liang, Shuai; Jiang, Dongxiang	Anomaly diagnosis with multi-type information fusion based on MLP for oil pumps	ENGINEERING RESEARCH EXPRESS	other		2025	7	2			25218
Zhang, Ye; Wang, Ruiting; Zhang, Yejin; Pan, Jiaoqing	Mixed precision quantization of silicon optical neural network chip	OPTICS COMMUNICATIONS	other		2025	574				131231
Zhang, Yanhua; Gor, Mesut; Moayedi, Hossein; Zolfegharifar, Yaghoub	Four novel evolutionary computational models to estimate piles' bearing capacity	SMART STRUCTURES AND SYSTEMS	other		2025	35	2	115	129
Zhao, Haibin; Pal, Priyanjana; Hefenbrock, Michael; Wang, Yuhong; Beigl, Michael; Tahoori, Mehdi B.	Neural Evolutionary Architecture Search for Compact Printed Analog Neuromorphic Circuits	IEEE TRANSACTIONS ON COMPUTER-AIDED DESIGN OF INTEGRATED CIRCUITS AND SYSTEMS	other		2025	44	7	2655	2668
Zhao, Kai; Yu, Sihao; Wong, Louis Ngai Yuen	Long-term stability forecasting for energy storage salt caverns using deep learning-based model	ENERGY	other		2025	319				134854
Zhao, Shuyan; Guo, Jiayi; Tang, Yang; Zhou, Yanbo	Applications of machine learning in heavy metal adsorption modeling: A review	SEPARATION AND PURIFICATION TECHNOLOGY	other		2025	377				134168
Zhao, Shangyan; Shi, Yixuan; Huang, Chengcong; Li, Xuan; Lu, Yuchen; Wu, Yuzhi; Li, Yageng; Wang, Luning	Integrating Machine Learning into Additive Manufacturing of Metallic Biomaterials: A Comprehensive Review	JOURNAL OF FUNCTIONAL BIOMATERIALS	Biology		2025	16	3			77
Zhao, Yiqian; Zhang, Yuanshou	Research on implicit emotion recognition and classification in literary works in the context of machine learning	ALEXANDRIA ENGINEERING JOURNAL	other		2025	115		577	584
Zhao, Ziheng; Akhtar, Mohammad Nishat; Abu Bakar, Elmi; Razak, Norizham Bin Abdul	A review on corrosion modelling for submarine pipeline	AIN SHAMS ENGINEERING JOURNAL	other		2025	16	7			103411
Zheng, Guozhong; Yi, Wenwen; Li, Xinyu; Ni, Rongxin	Machine learning-based prediction and transformation of thermal sensation votes (TSV) under different scales for elderly people in summer	JOURNAL OF BUILDING ENGINEERING	other		2025	99				111519
Zheng, Mingliang; Ghodhbani, Refka; Bin Amjad, Arslan; Khan, Muhammad Imran; Zeeshan, Ahmed; Saleem, Najma; Ijaz, Nouman	Thermal energy in electro-permeable eyring-powell hybrid nano-fluid: an advanced thermo-biological computational modeling approach	MULTISCALE AND MULTIDISCIPLINARY MODELING EXPERIMENTS AND DESIGN	other		2025	8	5			236
Zhou, Changlin; Yu, Yashu; Ai, Jingya; Song, Chuan; Cui, Zhiyong; Zhou, Quanlong; Zhao, Shilong; Huang, Rui; Ao, Zonghua; Peng, Bowen; Chen, Panpan; Feng, Xiaoxiao; Li, Dong; Liu, Yuan	Fruit wines classification enabled by combing machine learning with comprehensive volatiles profiles of GC-TOF/MS and GC-IMS	FOOD RESEARCH INTERNATIONAL	other		2025	204				115890
Zhou, Huoyan; Liu, Wenjun; De Boeck, Hans J.; Ma, Yufeng; Zhang, Zhiming	Improving Total Carbon Storage Estimation Using Multi-Source Remote Sensing	FORESTS	Biology		2025	16	3			453
Zhou, Shuai; Yang, Changcheng; Cheng, Yi; Jiao, Jian	An Airborne Gravity Gradient Compensation Method Based on Convolutional and Long Short-Term Memory Neural Networks	SENSORS	other		2025	25	2			421
Zhou, Yilin; Zhu, Haoran; Yuan, Yijie; Song, Ziyu; Mort, Brendan C.	Machine Learning Classification of Chirality and Optical Rotation Using a Simple One-Hot Encoded Cartesian Coordinate Molecular Representation	JOURNAL OF CHEMICAL INFORMATION AND MODELING	other		2025	65	9	4281	4292
Zhou, Zinan; Li, Guangyu; Wang, Teng; Zeng, Deguo; Li, Xuanpeng; Wang, Qing	A Robust Open-Set Specific Emitter Identification for Complex Signals With Class-Irrelevant Features	IEEE TRANSACTIONS ON INFORMATION FORENSICS AND SECURITY	other		2025	20		6058	6073
Zhu, Li; Xia, Yi; Jia, Bin; Ma, Jingyang	Prediction of Failure Pressure of Sulfur-Corrosion-Defective Pipelines Based on GABP Neural Networks	MATERIALS	other		2025	18	13			3177
Zhu, Mingliang; Wang, Jin; Guo, Jiamin	Physics-informed neural networks for displacement control of cable domes	STRUCTURES	other		2025	73				108522
Zhu, Xiangxi; Li, Kaiwei; Qu, Hang; Hu, Xuehao	Advancements in fiber optic tactile sensors: A comprehensive review on principles, fabrication, and applications	OPTICS AND LASERS IN ENGINEERING	other		2025	186				108777
Zhuang, Haiyan; Cheng, Yikai; Zhou, Man; Yang, Zhenjun	Deep learning for surface crack detection in civil engineering: A comprehensive review	MEASUREMENT	other		2025	248				116908
Zhuang, Xinwei; Zhu, Pinru; Yang, Allen; Caldas, Luisa	Machine learning for generative architectural design: Advancements, opportunities, and challenges	AUTOMATION IN CONSTRUCTION	other		2025	174				106129
Zoennchen, Benedikt; Dzhimova, Mariya; Socher, Gudrun	From intelligence to autopoiesis: rethinking artificial intelligence through systems theory	FRONTIERS IN COMMUNICATION	other		2025	10				1585321
Wang, Shuyu; Zhang, Xudong; Mpango, Prisca; Sun, Hao; Bian, Xihui	Firefly Interval Selection Combined With Extreme Learning Machine for Spectral Quantification of Complex Samples	JOURNAL OF CHEMOMETRICS	other		2024	38	9
Xiong, Jun-peng; Li, Chang-hao; Li, Jian-feng	Application and Perspectives of Simulation Methods Based on Field Theory in Soft Matter	ACTA POLYMERICA SINICA	other		2024	55	7	856	871
Zhang, Yeming; Wang, Kai; Cai, Maolin; Shi, Yan; Gong, Sanpeng; Zhang, Hui; Zhang, Pengyun	Structural Design and Control Performance Study of Flexible Finger Mechanisms for Robot End Effectors	ACTUATORS	other		2024	13	7			271
Barauna, Luan O.; Rosa, Reinaldo R.; Wuensche, Carlos A.; Sautter, Rubens A.; de Santiago Junior, Valdivino A.; Shiguemori, Elcio H.; Padua, Marcelo B.	Characterizing Colored Noise Time Series Patterns with Deep Learning Models	FLUCTUATION AND NOISE LETTERS	other		2024	23	5			2450053
Fei, Fan; Xiao, Yuling; Wang, Luyao; Wang, Yan; Fukuda, Hiroatsu; Yao, Wanxiang; Yu, Haiming; Dong, Qiwei	A novel approach for quantifying the influence intensity of urban water and greenery resources on microclimate for efficient utilization	SUSTAINABLE CITIES AND SOCIETY	other		2024	112				105597
Al Olaimat, Mohammad; Bozdag, Serdar	TA-RNN: an attention-based time-aware recurrent neural network architecture for electronic health records	BIOINFORMATICS	Biology		2024	40		i169	i179
Kneipp, Janina; Seifert, Stephan; Gaerber, Florian	SERS microscopy as a tool for comprehensive biochemical characterization in complex samples	CHEMICAL SOCIETY REVIEWS	other		2024	53	15
Siebert, Judith Marie Undine; Wolf, Martin; Odenbach, Stefan	Comparison of a conventional image processing approach with an artificial neural network approach to three-dimensionally trace multiple particles in dynamic x-ray microtomography experiments under laboratory conditions	ZAMM-ZEITSCHRIFT FUR ANGEWANDTE MATHEMATIK UND MECHANIK	other		2024	104	7
Sorour, Sherif Samy; Saleh, Chahinaz Abdelrahman; Shazly, Mostafa	A review on machine learning implementation for predicting and optimizing the mechanical behaviour of laminated fiber-reinforced polymer composites	HELIYON	other		2024	10	13			e33681
Mahmoodi, Erfan; Azari, Mahmood; Dastorani, Mohammad Taghi; Salvati, Aryan	Comparison of Hydrological Modeling, Artificial Neural Networks and Multi-Criteria Decision Making Approaches for Determining Flood Source Areas	WATER RESOURCES MANAGEMENT	other		2024	38	13	5343	5363
Ozaltin, Oznur; Koyuncu, Nursel	A Novel Feature Selection Approach-Based Sampling Theory on Grapevine Images Using Convolutional Neural Networks	ARABIAN JOURNAL FOR SCIENCE AND ENGINEERING	other		2024
Ash, Mitchell G.	Situating Cognitive Science after 1945	HUMAN ARENAS	other		2024
Ribeiro, Tiago Filipe Rodrigues; de Silva, Fernando Jose Mateus da; Costa, Rogerio Luis de Carvalho	Modelling forest fire dynamics using conditional variational autoencoders	INFORMATION SYSTEMS FRONTIERS	other		2024
Chen, Yueqi; Pedrycz, Witold; Pan, Tingting; Wang, Jian; Yang, Jie	Distribution Enhancement for Imbalanced Data with Generative Adversarial Network	ADVANCED THEORY AND SIMULATIONS	other		2024	7	9
Zhan, Yage; Liu, Lirui; Li, Kehan	Application of machine learning for signal recognition in distributed fibre optic acoustic sensing technology	IET OPTOELECTRONICS	other		2024	18	4	81	95
Cao, Rosa; Yamins, Daniel	Explanatory models in neuroscience, Part 1: Taking mechanistic abstraction seriously	COGNITIVE SYSTEMS RESEARCH	other		2024	87				101244
Guo, Hai; Du, Lin; Li, Guangnian	An investigation of geometric feature recognition in 3D ship data	INTERNATIONAL JOURNAL OF NAVAL ARCHITECTURE AND OCEAN ENGINEERING	other		2024	16				100597
Zhai, Jinjin; Yin, Qilin; Ji, Chunyan	Performance-based design of environmental parameters for offshore wind turbine foundations	OCEAN ENGINEERING	other		2024	309				118520
Bizzarri, Alice; Fraccaroli, Michele; Lamma, Evelina; Riguzzi, Fabrizio	Integration between constrained optimization and deep networks: a survey	FRONTIERS IN ARTIFICIAL INTELLIGENCE	other		2024	7				1414707
Kumbhar, Kalpana; Mukherji, Prachi	An optimized deep strategy for recognition and alleviation of DDoS attack in SD-IoT	NETWORK-COMPUTATION IN NEURAL SYSTEMS	other		2024
Mei, Tie; Zhou, Yuan; Chen, Chang Qing	Mechanical Neural Networks with Explicit and Robust Neurons	ADVANCED SCIENCE	other		2024	11	33			2310241
Liu, Chunliang; Zhong, Jianhui; Wei, Ranran; Ruan, Jiuxu; Wang, Kaicong; Zhu, Zhaoyou; Wang, Yinglong; Zhong, Limei	Process design and intensification of multicomponent azeotropes special distillation separation via molecular simulation and system optimization	CHINESE JOURNAL OF CHEMICAL ENGINEERING	other		2024	71		24	44
Reza, Anwar Faizaan; Singh, Randeep; Verma, Rohit Kumar; Singh, Ashutosh; Ahn, Young-Ho; Ray, Saikat Sinha	An integral and multidimensional review on multi-layer perceptron as an emerging tool in the field of water treatment and desalination processes	DESALINATION	other		2024	586				117849
Chen, Xia; Rex, Alexander; Woelke, Janis; Eckert, Christoph; Bensmann, Boris; Hanke-Rauschenbach, Richard; Geyer, Philipp	Machine learning in proton exchange membrane water electrolysis - A knowledge-integrated framework	APPLIED ENERGY	other		2024	371				123550
Hajdu, Gabor; Bektas, Nurullah; Muller, Andreas	Machine learning models for the elastic-critical buckling moment of sinusoidal corrugated web beam	RESULTS IN ENGINEERING	other		2024	23				102371
Rast, Alexander; Aoun, Mario Antoine; Elia, Eleni G.; Crook, Nigel	Efficient learning in spiking neural networks	NEUROCOMPUTING	other		2024	597				127962
Glisic, Savo; Lorenzo, Beatriz	Quantum computing and neuroscience for 6G/7G networks: Survey	INTELLIGENT SYSTEMS WITH APPLICATIONS	other		2024	23				200346
Buccione, Roberto; Ameur-Zaimeche, Ouafi; Ouladmansour, Abdelhamid; Kechiched, Rabah; Mongelli, Giovanni	Data-centric approach for predicting critical metals distribution: Heavy rare earth elements in cretaceous Mediterranean-type karst bauxite deposits, southern Italy	GEOCHEMISTRY	other		2024	84	2			126026
Hosoda, Kazufumi; Nishida, Keigo; Seno, Shigeto; Mashita, Tomohiro; Kashioka, Hideki; Ohzawa, Izumi	A single fast Hebbian-like process enabling one-shot class addition in deep neural networks without backbone modification	FRONTIERS IN NEUROSCIENCE	Biology		2024	18				1344114
Ma, Huimin; Xu, Ying; Huang, Hongbo; Yuan, Chao; Wang, Jinghan; Yang, Yiguang; Wang, Da	Intelligent predictions for flow pattern and phase fraction of a horizontal gas-liquid flow	ENERGY	other		2024	303				131944
Wang, Qingwen; Chu, XiaoHui; Yu, Chao	Modeling of heat gain through green roofs utilizing artificial intelligence techniques	ENERGY	other		2024	303				131898
Nadafian, Alireza; Ganjtabesh, Mohammad	Bioplausible Unsupervised Delay Learning for Extracting Spatiotemporal Features in Spiking Neural Networks	NEURAL COMPUTATION	other		2024	36	7	1332	1352
Gligoric, Zoran; Gorcun, Omer Faruk; Gligoric, Milos; Pamucar, Dragan; Simic, Vladimir; Kucukonder, Hande	Evaluating the deep learning software tools for large-scale enterprises using a novel TODIFFA-MCDM framework	JOURNAL OF KING SAUD UNIVERSITY-COMPUTER AND INFORMATION SCIENCES	other		2024	36	5			102079
Mirzaie, Mohammad; Amani, Mitra; Ardestani, Nedasadat Saadati; Vaferi, Behzad	Experimental measurement and thermodynamic/intelligent modeling of yellow 2 G solubility in supercritical carbon dioxide with/without co-solvent	CHEMICAL ENGINEERING RESEARCH & DESIGN	other		2024	207		160	180
Peng, Huihui; Gan, Lin; Guo, Xin	Memristor-based spiking neural networks: cooperative development of neural network architecture/algorithms and memristors	CHIP	other		2024	3	2			100093
Bronstert, Axel; Luellwitz, Thomas	The Interview	HYDROLOGIE UND WASSERBEWIRTSCHAFTUNG	other		2024	68	3
Carceller, Andres Torres	The ARTificial Revolution: Challenges for redefining Art Education in the paradigm of generative artificial intelligence	DIGITAL EDUCATION REVIEW	other		2024		45	84	90
Fafoutellis, Panagiotis; Vlahogianni, Eleni I.	Traffic demand prediction using a social multiplex networks representation on a multimodal and multisource dataset	INTERNATIONAL JOURNAL OF TRANSPORTATION SCIENCE AND TECHNOLOGY	other		2024	14		171	185
Giacobazzi, Roberto; Mastroeni, Isabella; Perantoni, Elia	Adversities in Abstract Interpretation: Accommodating Robustness by Abstract Interpretation	ACM TRANSACTIONS ON PROGRAMMING LANGUAGES AND SYSTEMS	other		2024	46	2			5
Horvathova, Jarmila; Mokrisova, Martina; Schneider, Alexander	The Application of Machine Learning in Diagnosing the Financial Health and Performance of Companies in the Construction Industry	INFORMATION	other		2024	15	6			355
Hu, Ting; Xu, Jinming	Prediction of Buildings' Settlements Induced by Deep Foundation Pit Construction Based on LSTM-RA-ANN	APPLIED SCIENCES-BASEL	other		2024	14	12			5021
Inglis, Alan; Parnell, Andrew C.; Subramani, Natarajan; Doohan, Fiona M.	Machine Learning Applied to the Detection of Mycotoxin in Food: A Systematic Review	TOXINS	other		2024	16	6			268
Irastorza-Valera, Luis; Soria-Gomez, Edgar; Benitez, Jose Maria; Montans, Francisco J.; Saucedo-Mora, Luis	Review of the Brain's Behaviour after Injury and Disease for Its Application in an Agent-Based Model (ABM)	BIOMIMETICS	Biology		2024	9	6			362
Li, Jianlin; Peng, Yuchen; Wang, Qian; Liu, Haitao	Status and Prospects of Research on Lithium-Ion Battery Parameter Identification	BATTERIES-BASEL	other		2024	10	6			194
Mahdi, Sara Saleh; Bhaya, Eman S.	Enhancing Lp p approximation via dual hidden layers in neural networks	JOURNAL OF INTERDISCIPLINARY MATHEMATICS	other		2024	27	4	635	641
Molho, Dylan; Ding, Jiayuan; Tang, Wenzhuo; Li, Zhaoheng; Wen, Hongzhi; Wang, Yixin; Venegas, Julian; Jin, Wei; Liu, Renming; Su, Runze; Danaher, Patrick; Yang, Robert; Lei, Yu Leo; Xie, Yuying; Tang, Jiliang	Deep Learning in Single-cell Analysis	ACM TRANSACTIONS ON INTELLIGENT SYSTEMS AND TECHNOLOGY	other		2024	15	3			40
Musa Giuliano, Roberto	Gamifying programs	STUDIES IN PSYCHOLOGY	other		2024	45	1	34	79
Ravelo, Victor; Acero, Julio; Fuentes-Zambrano, Jorge; Garcia Guevara, Henry; Olate, Sergio	Artificial Intelligence Used for Diagnosis in Facial Deformities: A Systematic Review	JOURNAL OF PERSONALIZED MEDICINE	other		2024	14	6			647
Sajet, Faten; Ali, Rafid	Prediction of the Superparamagnetic Limit for Magnetic Storage Medium Using Artificial Neural Networks	ANNALES DE CHIMIE-SCIENCE DES MATERIAUX	other		2024	48	3	385	391
Shobharani, H. M.; Gupta, Akhilesh Kumar; Kumar, Sunny; Tripathi, Gourish	Machine Learning and Hybrid Model Building Mechanism for Forecasting Agricultural Market Behaviour: A Case Study of Vegetable Crops	INDIAN JOURNAL OF ECONOMICS AND DEVELOPMENT	other		2024	20	2
Tian, Jinyang	The Nature and Ownership of Copyright for AI-Generated Works	NTUT JOURNAL OF INTELLECTUAL PROPERTY LAW AND MANAGEMENT	other		2024	13	1
Uslu, Ayse	Cognitivist Presumptions of Moral Realism in Justification of Moral Truths	BEYTULHIKME-AN INTERNATIONAL JOURNAL OF PHILOSOPHY	Philosophy		2024	14	2	345	366
Wojtecki, Lukasz; Bukowska, Miroslawa; Iwaszenko, Sebastian; Apel, Derek B.	Machine Learning-Based Classification of Rock Bursts in an Active Coal Mine Dominated by Non-Destructive Tremors	APPLIED SCIENCES-BASEL	other		2024	14	12			5209
Recht, Benjamin	The Mechanics of FrictionlessReproducibility	HARVARD DATA SCIENCE REVIEW	other		2024	6	1			8dqgwqiu
Ciarlo, Antonio; Ciriza, David Bronte; Selin, Martin; Marago, Onofrio M.; Sasso, Antonio; Pesce, Giuseppe; Volpe, Giovanni; Goksor, Mattias	Deep learning for optical tweezers	NANOPHOTONICS	other		2024	13	17	3017	3035
Ellis, Mathys; Bosman, Anna S.; Engelbrecht, Andries P.	Regularised feed forward neural networks for streamed data classification problems	ENGINEERING APPLICATIONS OF ARTIFICIAL INTELLIGENCE	other		2024	133				108555
Aydin, Yaren; Bekdas, Gebrail; Isikdag, Uemit; Nigdeli, Sinan Melih; Geem, Zong Woo	Optimizing artificial neural network architectures for enhanced soil type classification	GEOMECHANICS AND ENGINEERING	other		2024	37	3	263	277
Alonso, Nicholas; Krichmar, Jeffrey L.	A sparse quantized hopfield network for online-continual memory	NATURE COMMUNICATIONS	other		2024	15	1			3722
Lee, Eui Hoon	Proactive dam operation based on inflow prediction by modified long short-term memory for improving resilience	ENGINEERING APPLICATIONS OF ARTIFICIAL INTELLIGENCE	other		2024	133				108525
del Campo, Matias	The Wicked, the Tamed and the Transformative Nature of Artificial Intelligence	ARCHITECTURAL DESIGN	other		2024	94	3	6	13
Epov, M. I.; Danilovskiy, K. N.; Nechaev, O. V.; Mikhaylov, I. V.	Artificial Neural Network-Based Computational Algorithm of Inverse Sumudu Transform Applied to Surface Transient Electromagnetic Sounding Method	RUSSIAN GEOLOGY AND GEOPHYSICS	other		2024	65	5	663	669
Sedaghati, Farhad; Pezeshk, Shahram	Ensemble Region-Specific GMMs for Subduction Earthquakes	SEISMOLOGICAL RESEARCH LETTERS	other		2024	95	3	1735	1758
Strawn, George	Where Deep Learning and Generative AI Started: Masterminds of Artificial Neural Networks-McCulloch, Pitts, and Rosenblatt	IT PROFESSIONAL	other		2024	26	3	99	101
Aaij, R.; Abdelmotteleb, A. S. W.; Beteta, C. Abellan; Abudinen, F.; Ackernley, T.; Adams, J. A.; Adefisoye, A. A.; Adeva, B.; Adinolfi, M.; Adlarson, P.; Agapopoulou, C.; Aidala, C. A.; Ajaltouni, Z.; Akar, S.; Akiba, K.; Albicocco, P.; Albrecht, J.; Alessio, F.; Alexander, M.; Aliouche, Z.; Cartelle, P. Alvarez; Amalric, R.; Amato, S.; Amey, J. L.; Amhis, Y.; An, L.; Anderlini, L.; Andersson, M…	Observation of the Bc+→ J/ψ π+ π0	JOURNAL OF HIGH ENERGY PHYSICS	other		2024		4			151
Tao, Sichen; Zhang, Zhiming; Zhao, Ruihan; Tang, Zheng; Todo, Yuki	A novel artificial visual system for motion direction detection in color images	KNOWLEDGE-BASED SYSTEMS	other		2024	295				111816
Tang, Zhoufei; Lu, Tao; Li, Tianyi	Metric-Independent Mitigation of Unpredefined Bias in Machine Classification	INTELLIGENT COMPUTING	other		2024	3				83
Fadiel, Ahmed; Eichenbaum, Kenneth D.; Abbasi, Mohammad; Lee, Nita K.; Odunsi, Kunle	Utilizing geospatial artificial intelligence to map cancer disparities across health regions	SCIENTIFIC REPORTS	other		2024	14	1			7693
Xu, Danlin; Ma, Yuchen; Jin, Guofan; Cao, Liangcai	Intelligent Photonics: A Disruptive Technology to Shape the Present and Redefine the Future	ENGINEERING	other		2024	46		186	213
Zhi, Wei; Appling, Alison P.; Golden, Heather E.; Podgorski, Joel; Li, Li	Deep learning for water quality	NATURE WATER	other		2024	2	3	228	241
Samarescu, Nicoleta; Bumbac, Robert; Zamfiroiu, Alin; Iorgulescu, Maria-Cristina	ARTIFICIAL INTELLIGENCE IN EDUCATION: NEXT-GEN TEACHER PERSPECTIVES	AMFITEATRU ECONOMIC	other		2024	26	65	145	161
Alaei, Mohammad Reza K. O. M. A. R., I; Rostamzadeh, Reza; Albayrak, Kadir; Turskis, Zenonas; Saparauskas, Jonas	Improving prediction accuracy of open shop scheduling problems using hybrid artificial neural network and genetic algorithm	JOURNAL OF BUSINESS ECONOMICS AND MANAGEMENT	other		2024	25	5	892	920
Alhaqui, Farah; Lahsen-Cherif, Iyad; Elkhechafi, Mariam; Elkhadimi, Ahmed	Deep Learning for Telecom Self-Optimized Networks: Benefits and Implications	IEEE ACCESS	other		2024	12		195422	195435
Alhejaili, Weaam; Alotaibi, Munirah; Aly, Abdelraheem M.	Integrated ISPH approach with artificial neural network for magnetic influences on double diffusion of a non-Newtonian NEPCM in a curvilinear cavity	AIMS MATHEMATICS	other		2024	9	12	35432	35470
Alonso, Nicholas; Krichmar, Jeffrey; Neftci, Emre	Understanding and Improving Optimization in Predictive Coding Networks	THIRTY-EIGHTH AAAI CONFERENCE ON ARTIFICIAL INTELLIGENCE, VOL 38 NO 10	other		2024			10812	10820
Anastassiou, George A.	q-Deformed and λ-parametrized A-generalized logistic function induced Banach space valued multivariate multi layer neural network approximations	STUDIA UNIVERSITATIS BABES-BOLYAI MATHEMATICA	other		2024	69	3	587	612
Antonio, Soggia; Lionel, Fillatre; Laurent, Deruaz-Pepin	AntoNet: a small linear contrast-enhancing CNN for pixel-wise detection	2024 IEEE THIRTEENTH INTERNATIONAL CONFERENCE ON IMAGE PROCESSING THEORY, TOOLS AND APPLICATIONS, IPTA 2024	other		2024
Asghar, Rafiq; Fulginei, Francesco Riganti; Quercio, Michele; Mahrouch, Assia	Artificial Neural Networks for Photovoltaic Power Forecasting: A Review of Five Promising Models	IEEE ACCESS	other		2024	12		90461	90485
Aung, Thiha; Brady, James; Hourani, Tetiana; Elbourne, Aaron; Walia, Sumeet; Al-Hourani, Akram	Deep Learning for Blood Cells Classification Based on Multispectral Imaging for Improved Accuracy	2024 IEEE ANNUAL CONGRESS ON ARTIFICIAL INTELLIGENCE OF THING, AIOT 2024	other		2024			142	147
Bastidas-Goyes, Luis Guillermo	ARTIFICIAL INTELLIGENCE IN BIOETHICAL PERSPECTIVE Divergences between machines and humans	PROMETEICA-REVISTA DE FILOSOFIA Y CIENCIAS	Philosophy		2024		31	166	183
Bihl, Trevor J.; Farr, Patrick; Di Caterina, Gaetano; Kirkland, Paul; Sola, Alex Vicente; Manna, Davide; Liu, Jundong; Combs, Kara	Exploring Spiking Neural Networks (SNN) for Low Size, Weight, and Power (SWaP) Benefits	PROCEEDINGS OF THE 57TH ANNUAL HAWAII INTERNATIONAL CONFERENCE ON SYSTEM SCIENCES	other		2024			7561	7570
Boche, Holger; Fono, Adalbert; Kutyniok, Gitta	A Mathematical Framework for Computability Aspects of Algorithmic Transparency	2024 IEEE INTERNATIONAL SYMPOSIUM ON INFORMATION THEORY, ISIT 2024	other		2024			3089	3094
Bojkovic, Velibor; Anumasa, Srinivas; De Masi, Giulia; Gu, Bin; Xiong, Huan	Data Driven Threshold and Potential Initialization for Spiking Neural Networks	INTERNATIONAL CONFERENCE ON ARTIFICIAL INTELLIGENCE AND STATISTICS, VOL 238	other		2024	238
Bojorque, Rodolfo; Plaza, Andrea; Moscoso, Fernando	Predicting Student Success in Higher Education with Social, Economic, and Education Variables Using Machine Learning Techniques	PROCEEDINGS OF NINTH INTERNATIONAL CONGRESS ON INFORMATION AND COMMUNICATION TECHNOLOGY, ICICT 2024, VOL 7	other		2024	1003		201	209
Borenstein, Nadav; Svete, Anej; Chan, Robin Shing Moon; Valvoda, Josef; Nowak, Franz; Augenstein, Isabelle; Chodroff, Eleanor; Cotterell, Ryan	What Languages are Easy to Language-Model? A Perspective from Learning Probabilistic Regular Languages	PROCEEDINGS OF THE 62ND ANNUAL MEETING OF THE ASSOCIATION FOR COMPUTATIONAL LINGUISTICS, VOL 1: LONG PAPERS	other		2024			15115	15134
Bosco, Claudio; Minora, Umberto; Rosinska, Anna; Teobaldelli, Maurizio; Belmonte, Martina	A Machine Learning architecture to forecast Irregular Border Crossings and Asylum requests for policy support in Europe: a case study	DATA & POLICY	other		2024	6				e81
Buccini, Francesca	How Artificial Intelligence is Changing Education An Exploratory Study	RTH-RESEARCH TRENDS IN HUMANITIES EDUCATION & PHILOSOPHY	Philosophy		2024	11		76	89
Bulatov, Aydar; Kuratov, Yuri; Kapushev, Yermek; Burtsev, Mikhail	Beyond Attention: Breaking the Limits of Transformer Context Length with Recurrent Memory	THIRTY-EIGHTH AAAI CONFERENCE ON ARTIFICIAL INTELLIGENCE, VOL 38 NO 16	other		2024			17700	17708
Chandra, Ganesh; Dwivedi, Sanjay K.; Verma, Satya Bhushan; Dixit, Manish	A Systematic Analysis of Various Word Sense Disambiguation Approaches	ADCAIJ-ADVANCES IN DISTRIBUTED COMPUTING AND ARTIFICIAL INTELLIGENCE JOURNAL	other		2024	13				e31602
Chong, Lance	Decoding the Alignment Problem: Revisiting the 1958 NYT Report on Rosenblatt's Perceptron Through the Lens of Information Theory	HCI INTERNATIONAL 2024 POSTERS, PT VII, HCII 2024	other		2024	2120		23	35
Datta, M. Chaitanya; Chowdary, B. Venkaiah; Senapati, Rajiv	Multi Disease Prediction Using Ensembling of Distinct Machine Learning and Deep Learning Classifiers	SOFT COMPUTING AND ITS ENGINEERING APPLICATIONS, PT 2, ICSOFTCOMP 2023	other		2024	2031		245	257
Deshpande, Manoj; Magerko, Brian	Embracing Embodied Social Cognition in AI: Moving Away from Computational Theory of Mind	EXTENDED ABSTRACTS OF THE 2024 CHI CONFERENCE ON HUMAN FACTORS IN COMPUTING SYSTEMS, CHI 2024	other		2024
Diamante, John Christian; Dioses, Isaac Angelo M.; Dioses, Jesusimo L., Jr.; Tomas, John Paul Q.	Classification of Philippine Soybean Variety Using Image Processing Technique and Machine Learning Method	2024 IEEE INTERNATIONAL CONFERENCE ON AUTOMATIC CONTROL AND INTELLIGENT SYSTEMS, I2CACIS 2024	other		2024			145	150
Durdevic, Andrea; Pantovic, Jovanka	Relational Characterization of Multilevel Threshold Functions	2024 IEEE 54TH INTERNATIONAL SYMPOSIUM ON MULTIPLE-VALUED LOGIC, ISMVL 2024	other		2024			13	18
Edwards, Barend; Barnard, Arno; Grobler, Trienko	Morphological Radio Galaxy Classification with a Fourier Convolutional Neural Network	2024 4TH URSI ATLANTIC RADIO SCIENCE MEETING, AT-RASC 2024	other		2024
Farina, Lorenzo	AI will not give us precision medicine	ANNALI DELL ISTITUTO SUPERIORE DI SANITA	other		2024	60	1	8	13
Garcia-Vega, Diego; Gonzalez-Castillo, Samuel; Gonzalez-Martinez, Francisco D.; Garcia-Martinez, Jaime; Combarro, Elias F.; Canadas-Quesada, Francisco J.; Ranilla, Jose	Exploring Hybrid Quantum-Classical Machine Learning for Respiratory Sound Analysis	2024 IEEE 22ND MEDITERRANEAN ELECTROTECHNICAL CONFERENCE, MELECON 2024	other		2024			503	507
Han, Mengqiao; Pan, Liyuan; Liu, Xiabi	MA-Net: Rethinking Neural Unit in the Light of Astrocytes	THIRTY-EIGHTH AAAI CONFERENCE ON ARTIFICIAL INTELLIGENCE, VOL 38 NO 3	other		2024			2040	2048
Huang, Yucan; Luo, Dingji; Wang, Fang; Gao, Xueshan	An Actuator Based on Linkage Structure and Control System Design	2024 IEEE INTERNATIONAL CONFERENCE ON MECHATRONICS AND AUTOMATION, ICMA 2024	other		2024			1050	1055
Islam, Nazmul; Shin, Seokjoo	Deep Learning in Physical Layer: Review on Data Driven End-to-End Communication Systems and Their Enabling Semantic Applications	IEEE OPEN JOURNAL OF THE COMMUNICATIONS SOCIETY	other		2024	5		4207	4240
Kalutharage, Chathuranga Sampath; Liu, Xiaodong; Chrysoulas, Christos; Bamgboye, Oluwaseun	Neurosymbolic Learning in the XAI Framework for Enhanced Cyberattack Detection with Expert Knowledge Integration	ICT SYSTEMS SECURITY AND PRIVACY PROTECTION, SEC 2024	other		2024	710		236	249
Kalyani, Vijay Kumar; Gunjal, Sachin; Malavadkar, Prashant	Neural Networks Learning Approach to Solve Cauchy's Differential Equations	BULLETIN OF COMPUTATIONAL APPLIED MATHEMATICS	other		2024	12	1	219	237
Kim, Raymond	Enhancing In-Cabin Monitoring Performance Using Unity Eyes Generated Data	INTELLIGENT SYSTEMS AND APPLICATIONS, VOL 3, INTELLISYS 2024	other		2024	1067		370	381
Kisby, Caleb Schultz; Blanco, Saul A.; Moss, Lawrence S.	What Do Hebbian Learners Learn? Reduction Axioms for Iterated Hebbian Learning	THIRTY-EIGHTH AAAI CONFERENCE ON ARTIFICIAL INTELLIGENCE, VOL 38 NO 13	other		2024			14894	14901
Kissami, Imad; Cerin, Christophe; Benkhaldoun, Fayssal; Kalloubi, Fand	Facts and Issues of Neural Networks for Numerical Simulation	ARTIFICIAL INTELLIGENCE AND HIGH PERFORMANCE COMPUTING IN THE CLOUD	other		2024	1220		160	181
Klein, Luan C.; Mendes, Joao; Braun, Joao; Martins, Felipe N.; de Oliveira, Andre Schneider; Costa, Paulo; Wortche, Heinrich; Lima, Jose	Deep Learning-Based Localization Approach for Autonomous Robots in the RobotAtFactory 4.0 Competition	OPTIMIZATION, LEARNING ALGORITHMS AND APPLICATIONS, PT II, OL2A 2023	other		2024	1982		181	194
Knorozova, Nadezda Alexandrovna; Ronca, Alessandro	On the Expressivity of Recurrent Neural Cascades	THIRTY-EIGHTH AAAI CONFERENCE ON ARTIFICIAL INTELLIGENCE, VOL 38 NO 9	other		2024			10589	10596
Kommalapati, Jahnavi; Dasari, Suresh Babu; Pidaparthi, Harika	Drone-based Elephant Detection and Counting With YOLOv5	2024 4TH INTERNATIONAL CONFERENCE ON PERVASIVE COMPUTING AND SOCIAL NETWORKING, ICPCSN 2024	other		2024			527	532
Kulchar, Douglas	Vector Rhetoric: GPT's Rhetorical Agency	PHILOSOPHY AND RHETORIC	Philosophy		2024	57	2
Kuo, Jong-Yih; Chung, Yi-Fang; Lin, Hui-Chi; Wang, Ping-Feng	Constructing a Predictive Model for High School Students' Enrolment Results	CONTEMPORARY MATHEMATICS	other		2024	5	3	4029	4053
Lambert, Dakotah	System Description: A Theorem-Prover for Subregular Systems: The Language Toolkit and Its Interpreter, Plebby	FUNCTIONAL AND LOGIC PROGRAMMING, FLOPS 2024	other		2024	14659		311	328
Leugering, Johannes	TICKTOCKTOKENS: a minimal building block for event-driven systems	2024 NEURO INSPIRED COMPUTATIONAL ELEMENTS CONFERENCE, NICE	other		2024
Li, Weinan; Liao, Maoxin; Huang, Haoming; Xu, Changjin; Li, Bingbing	Impact of multiple time delays on bifurcation of a class of fractional nearest-neighbor coupled neural networks	NONLINEAR ANALYSIS-MODELLING AND CONTROL	other		2024	29	6	1127	1149
Liang, Xiubo; Chao, Ge; Li, Mengjian; Zhao, Yijun	Knowledge Distill for Spiking Neural Networks	2024 INTERNATIONAL JOINT CONFERENCE ON NEURAL NETWORKS, IJCNN 2024	other		2024
Liu, Zihui; Ge, Bingfeng; Huang, Yuming; Hou, Zeqiang; Wei, Wanying; Li, Jichao	Research on Cost Estimation of Launch Vehicle Based on Grey Neural Network	DECISION SUPPORT SYSTEMS XIV: HUMAN-CENTRIC GROUP DECISION, NEGOTIATION AND DECISION SUPPORT SYSTEMS FOR SOCIETAL TRANSITIONS, ICDSST 2024	other		2024	506		46	57
Lv, Liuzhenghao; Fang, Wei; Yuan, Li; Tian, Yonghong	OPTIMAL ANN-SNN CONVERSION WITH GROUP NEURONS	2024 IEEE INTERNATIONAL CONFERENCE ON ACOUSTICS, SPEECH AND SIGNAL PROCESSING, ICASSP 2024	other		2024			6475	6479
Mantcaux, Thomas; Rodriguez-Martinez, David; Rajan, Raj Thilak	RAPF: Efficient path planning for lunar microrovers	2024 INTERNATIONAL CONFERENCE ON SPACE ROBOTICS, ISPARO	other		2024			56	63
Matsumine, Toshiki; Ochiai, Hideki	Recent Advances in Deep Learning for Channel Coding: A Survey	IEEE OPEN JOURNAL OF THE COMMUNICATIONS SOCIETY	other		2024	5		6443	6481
McDevitt, Christopher J.; Fowler, Eric; Roy, Subrata	Physics-Constrained Deep Learning of Incompressible Cavity Flows	AIAA SCITECH 2024 FORUM	other		2024
Medeiros, Andre N.; Salgado, Ricardo M.	Computacional tool to aid in the interpretation of laboratory tests	SIGMAE	other		2024	13	2	1	22
Melina, Melina; Sukono; Napitupulu, Herlina; Mohamed, Norizan	Investment risk forecasting model using extreme value theory approach combined with machine learning	AIMS MATHEMATICS	other		2024	9	11	33314	33352
Meloni, S.; Centracchio, F.; Camussi, R.; Iemma, U.; Palma, G.; Bogey, C.	An extensive near-field noise prediction of a subsonic jet using data-driven surrogate model based on neural networks	30TH AIAA/CEAS AEROACOUSTICS CONFERENCE 2024	other		2024
Mo, Zihao; Yang, Yejiang; Lu, Shuaizheng; Xiang, Weiming	Compression Repair for Feedforward Neural Networks Based on Model Equivalence Evaluation	2024 AMERICAN CONTROL CONFERENCE, ACC 2024	other		2024			3604	3609
Naifer, Zaineb; Claeys, Damien; Bouaita, Karim; Roobaert, Louis	Methodological Framework for Parametric Reverse Engineering assisted by Artificial Intelligence. Case of the Imperial Roman Baths in North Africa	SCAN 2024 - 11E SEMINAIRE DE CONCEPTION ARCHITECTURALE NUMERIQUE AI & ARCHITECTURE	other		2024	203				2004
Neshcheret, Marina Y.	Neural networks in libraries: A new development in bibliographic services	NAUCHNYE I TEKHNICHESKIE BIBLIOTEKI-SCIENTIFIC AND TECHNICAL LIBRARIES	other		2024		1	105	128
Novitasari, Maria Carolina; Quaas, Johannes; Rodrigues, Miguel R. D.	Cloudy with a chance of precision: satellite's autoconversion rates forecasting powered by machine learning	ENVIRONMENTAL DATA SCIENCE	other		2024	3				e23
Nowak, Franz; Svete, Anej; Butoi, Alexandra; Cotterell, Ryan	On the Representational Capacity of Neural Language Models with Chain-of-Thought Reasoning	PROCEEDINGS OF THE 62ND ANNUAL MEETING OF THE ASSOCIATION FOR COMPUTATIONAL LINGUISTICS, VOL 1: LONG PAPERS	other		2024			12510	12548
Ospina-Holguin, Javier H.; Padilla-Ospina, Ana M.	A Neural Network Architecture for Maximizing Alpha in a Market Timing Investment Strategy	IEEE ACCESS	other		2024	12		119445	119463
Ou, Yi; Song, Yaotong; Liu, Zhipeng; Zhang, Zhiming; Tang, Jun; Gao, Shangce	Dendritic SE-ResNet Learning for Bioinformatic Classification	BIOINFORMATICS RESEARCH AND APPLICATIONS, PT I, ISBRA 2024	Biology		2024	14954		139	150
Pallacci, T.; Mimmo, N.; Sessa, P.; Rabbeni, R.	A Deep-Learning Model of Virtual Test Drivers	IEEE CONTROL SYSTEMS LETTERS	other		2024	8		1150	1155
Pandey, Gaurav; Bagri, Rashika; Gupta, Rajan; Rajpal, Ankit; Agarwal, Manoj; Kumar, Naveen	Robust weighted general performance score for various classification scenarios	INTELLIGENT DECISION TECHNOLOGIES-NETHERLANDS	other		2024	18	3	2033	2054
Rodriguez-Sanchez, Alejandro E.	L A POSIBILIDAD DE EXPLICACIÓN CIENTÍFICA A PARTIR DE MODELOS BASADOS EN REDES NEURONALES ARTIFICIALES	REVISTA COLOMBIANA DE FILOSOFIA DE LA CIENCIA	Philosophy		2024	24	48	161	194
Rubinstein, Simon; Witt, Emlyn; Ullah, Kaleem	Towards an artificial intelligence model for the automated prediction of building value	12TH NORDIC CONFERENCE ON CONSTRUCTION ECONOMICS AND ORGANISATION, 2024	other		2024	1389				12015
Shawkat, Mst Shamim Ara; Hicks, Shante; Irfan, Nahin	Review of Neuromorphic Processing for Vision Sensors	PROCEEDING OF THE GREAT LAKES SYMPOSIUM ON VLSI 2024, GLSVLSI 2024	other		2024			785	790
Simopoulos, Dimitrios; Kosmidis, Dimitrios; Koutsouki, Sotiria; Bonnotte, Nicolas; Anastassopoulos, George	Advanced Mortality Prediction in Adult ICU: Introducing a Deep Learning Approach in Healthcare	ARTIFICIAL INTELLIGENCE APPLICATIONS AND INNOVATIONS, PT I, AIAI 2024	other		2024	711		17	30
Siyoufi, Houssam; Ismail, Karim	Measurement of Bicycle-Vehicle Adjacency Distance Using Deep Neural Network	PROCEEDINGS OF THE CANADIAN SOCIETY FOR CIVIL ENGINEERING ANNUAL CONFERENCE 2023, VOL 2, CSCE 2023	other		2024	496		147	161
Svete, Anej; Chan, Robin Shing Moon; Cotterell, Ryan	On Efficiently Representing Regular Languages as RNNs	FINDINGS OF THE ASSOCIATION FOR COMPUTATIONAL LINGUISTICS: ACL 2024	other		2024			4118	4135
van der Poel, Sam; Lambert, Dakotah; Kostyszyn, Kalina; Gao, Tiantian; Verma, Rahul; Andersen, Derek; Chau, Joanne; Peterson, Emily; St Clair, Cody; Fodor, Paul; Shibata, Chihiro; Heinz, Jeffrey	MLRegTest: A Benchmark for the Machine Learning of Regular Languages	JOURNAL OF MACHINE LEARNING RESEARCH	other		2024	25				283
Varela, Javier Alejandro Melchor; Hernandez, Joseph Isaac Ramirez	Prediction of hydrological drought by the Standardized Precipitation Evapotranspiration Index in Chihuahua, Mexico, using machine learning algorithms	ATMOSFERA	other		2024	38		687	697
Wang, Han; Iacovazzi, Alfonso; Kim, Seonghyun; Raza, Shahid	CLEVER: Crafting Intelligent MISP for Cyber Threat Intelligence	2024 IEEE 49TH CONFERENCE ON LOCAL COMPUTER NETWORKS, LCN 2024	other		2024
Wang, Jiachuan; Di, Shimin; Chen, Lei; Ng, Charles Wang Wai	Learning from Emergence: A Study on Proactively Inhibiting the Monosemantic Neurons of Artificial Neural Networks	PROCEEDINGS OF THE 30TH ACM SIGKDD CONFERENCE ON KNOWLEDGE DISCOVERY AND DATA MINING, KDD 2024	other		2024			3092	3103
Wang, Jin; Zhai, Hongyang; Yang, Yang; Xu, Niuqi; Li, Hao; Fu, Di	A Review of Intrusion Detection for Railway Perimeter Using Deep Learning-Based Methods	IEEE ACCESS	other		2024	12		184142	184157
Xu, Wenxin; Zhou, Junjie; Yang, Yunhui; Wang, Leran; Zhu, Jiapeng; Teng, Haoran; Wei, Jinghe; Liu, Guozhu	A High-Performance Approximate Softmax Architecture	2024 6TH INTERNATIONAL CONFERENCE ON CIRCUITS AND SYSTEMS, ICCS	other		2024			32	36
Xu, Xiangyu; Chen, Yu; Ling, Zhen; Lu, Li; Luo, Junzhou; Fu, Xinwen	mmEar: Push the Limit of COTS mmWave Eavesdropping on Headphones	IEEE INFOCOM 2024-IEEE CONFERENCE ON COMPUTER COMMUNICATIONS	other		2024			351	360
Zhang, Li-Ying; Ma, Ze-Qi; Yick, Kit-Lun; Li, Pui-Ling; Yip, Joanne; Ng, Sun-Pui; Liu, Qi-Long	Prediction of Dynamic Plantar Pressure From Insole Intervention for Diabetic Patients Based on Patch-Based Multilayer Perceptron With Localization Embedding	IEEE ACCESS	other		2024	12		100355	100365
Zhang, Shao-Qun; Chen, Jia-Yi; Wu, Jin-Hui; Zhang, Gao; Xiong, Huan; Gu, Bin; Zhou, Zhi-Hua	On the Intrinsic Structures of Spiking Neural Networks	JOURNAL OF MACHINE LEARNING RESEARCH	other		2024	25				194
Zhang, Zhentao; Zeng, Hongji; Lin, Jielian	Learning-Based QP Initialization for Versatile Video Coding	APSIPA TRANSACTIONS ON SIGNAL AND INFORMATION PROCESSING	other		2024	13	6			e500
Zhelnin, A. I.	Bio-Logic: Does the Living Realize Operations of Logical and Computational Type?	VESTNIK SANKT-PETERBURGSKOGO UNIVERSITETA-FILOSOFIYA I KONFLIKTOLOGIYA	other		2024	40	2	231	243
Zheng, Fanglan; Ding, Zhiyu; Wei, Le	Soft Single-branch Ensemble Trees For Anomaly Detection	PROCEEDINGS OF THE 2024 6TH INTERNATIONAL CONFERENCE ON BIG DATA ENGINEERING, BDE 2024	other		2024			1	8
Zhu, Ze; Liang, Wenlong; Ye, Baiqing; Jiang, Qingfeng; Wang, Pengfei	A CONTROL-ORIENTED HYBRID MODEL FOR NUCLEAR REACTORS BASED ON NEURAL NETWORK	PROCEEDINGS OF 2024 31ST INTERNATIONAL CONFERENCE ON NUCLEAR ENGINEERING, VOL 1, ICONE31 2024	other		2024
Salvaggio, Eryk	Infinite Barnacle: The AI Image and Imagination in GANs from Personal Snapshots	LEONARDO	other		2023	56	6	575	578
Tamagusko, Tiago; Ferreira, Adelino	Machine Learning for Prediction of the International Roughness Index on Flexible Pavements: A Review, Challenges, and Future Directions	INFRASTRUCTURES	other		2023	8	12			170
Jain, Viren	How AI could lead to a better understanding of the brain	NATURE	Biology		2023	623	7986	247	250
Yumkhaibam, Satish; Kusre, Bharat C.	Application of artificial neural networks for time series rainfall forecasting in the Loktak lift irrigation command area of Manipur, India	IRRIGATION AND DRAINAGE	other		2024	73	2	741	756
Zhu, Pengfan; Liu, Gang; He, Jing	Spatio-temporal variation and impacting factors of NPP from 2001 to 2020 in Sanjiangyuan region, China: A deep neural network-based quantitative estimation approach	ECOLOGICAL INFORMATICS	Biology		2023	78				102345
Ainsworth, Barbara	Trevor Pearcey and the Development of CSIRAC-An Australian First-Generation Computer	IEEE ANNALS OF THE HISTORY OF COMPUTING	other		2023	45	4	53	63
He, Liangshu; Li, Yan; Torrent, Daniel; Zhuang, Xiaoying; Rabczuk, Timon; Jin, Yabin	Machine learning assisted intelligent design of meta structures: a review	MICROSTRUCTURES	other		2023	3	4			2023037
Schneider, Bohdan; Sweeney, Blake Alexander; Bateman, Alex; Cerny, Jiri; Zok, Tomasz; Szachniuk, Marta	When will RNA get its AlphaFold moment?	NUCLEIC ACIDS RESEARCH	Biology		2023	51	18	9522	9532
Collini, Enrico; Nesi, Paolo; Pantaleo, Gianni	Reputation assessment and visitor arrival forecasts for data driven tourism attractions assessment	ONLINE SOCIAL NETWORKS AND MEDIA	other		2023	37				100274
Kyriou, Aggeliki; Mpelogianni, Vassiliki; Nikolakopoulos, Konstantinos; Groumpos, Peter P.	Review of Remote Sensing Approaches and Soft Computing for Infrastructure Monitoring	GEOMATICS	other		2023	3	3	367	392
Li, Fei; Yigitcanlar, Tan; Nepal, Madhav; Nguyen, Kien; Dur, Fatih	Machine learning and remote sensing integration for leveraging urban sustainability: A review and framework	SUSTAINABLE CITIES AND SOCIETY	other		2023	96				104653
Valle-Lisboa, Juan C.; Pomi, Andres; Mizraji, Eduardo	Multiplicative processing in the modeling of cognitive activities in large neural networks	BIOPHYSICAL REVIEWS	Biology		2023	15	4	767	785
Aaij, R.; Abdelmotteleb, A. S. W.; Beteta, C. Abellan; Abudinen, F.; Ackernley, T.; Adeva, B.; Adinolfi, M.; Adlarson, P.; Afsharnia, H.; Agapopoulou, C.; Aidala, C. A.; Ajaltouni, Z.; Akar, S.; Akiba, K.; Albicocco, P.; Albrecht, J.; Alessio, F.; Alexander, M.; Albero, A. Alfonso; Aliouche, Z.; Cartelle, P. Alvarez; Amalric, R.; Amato, S.; Amey, J. L.; Amhis, Y.; An, L.; Anderlini, L.; Andersson…	Observation of the B0s → χc1(3872)π+π- decay	JOURNAL OF HIGH ENERGY PHYSICS	other		2023		7			84
Chakraborty, Arijit; Mitra, Sajal; Bhattacharjee, Mainak; De, Debashis; Pal, Anindya J.	Determining human-coronavirus protein-protein interaction using machine intelligence	MEDICINE IN NOVEL TECHNOLOGY AND DEVICES	other		2023	18				100228
Nasir, Nida; Kansal, Afreen; Alshaltone, Omar; Barneih, Feras; Shanableh, Abdallah; Al-Shabi, Mohammad; Al Shammaa, Ahmed	Deep learning detection of types of water-bodies using optical variables and ensembling	INTELLIGENT SYSTEMS WITH APPLICATIONS	other		2023	18				200222
Pacholska, Magdalena	Military Artificial Intelligence and the Principle of Distinction: A State Responsibility Perspective	ISRAEL LAW REVIEW	other		2023	56	1	3	23
Valle-Cruz, David; Fernandez-Cortez, Vanessa; Gil-Garcia, J. Ramon	Artificial Intelligence and Budget Planning in Mexico: Promises and Challenges in Latin America for Public Spending Allocation	REVISTA DEL CLAD REFORMA Y DEMOCRACIA	other		2023		85
Ardern, Zachary; Chakraborty, Sagarika; Lenk, Florian; Kaster, Anne-Kristin	Elucidating the functional roles of prokaryotic proteins using big data and artificial intelligence	FEMS MICROBIOLOGY REVIEWS	Biology		2023	47	1			fuad003
Zhu, Shiqiang; Yu, Ting; Xu, Tao; Chen, Hongyang; Dustdar, Schahram; Gigan, Sylvain; Gunduz, Deniz; Hossain, Ekram; Jin, Yaochu; Lin, Feng; Liu, Bo; Wan, Zhiguo; Zhang, Ji; Zhao, Zhifeng; Zhu, Wentao; Chen, Zuoning; Durrani, Tariq S.; Wang, Huaimin; Wu, Jiangxing; Zhang, Tongyi; Pan, Yunhe	Intelligent Computing: The Latest Advances, Challenges, and Future	INTELLIGENT COMPUTING	other		2023	2				6
Bonzon, Pierre	Grounding Mental Representations in a Virtual Multi-Level Functional Framework	JOURNAL OF COGNITION	other		2023	6	1	32	32
Chiang, David; Cholak, Peter; Pillay, Anand	Tighter Bounds on the Expressivity of Transformer Encoders	INTERNATIONAL CONFERENCE ON MACHINE LEARNING, VOL 202	other		2023	202
Daneshmand, Hadi; Lee, Jason D.; Jin, Chi	Efficient displacement convex optimization with particle gradient descent	INTERNATIONAL CONFERENCE ON MACHINE LEARNING, VOL 202	other		2023	202
Dinu, Sergiu-Andrei	Landscape Analysis using Simulated Annealing	2023 25TH INTERNATIONAL SYMPOSIUM ON SYMBOLIC AND NUMERIC ALGORITHMS FOR SCIENTIFIC COMPUTING, SYNASC 2023	other		2023			131	138
Galbraith, D	Optimal Linking Grammar	OPTIMAL LINKING GRAMMAR: A Theory of Morphosyntax	other		2023	170		1	298
Hernandez Aguilar, Jose Alberto; Hernandez Perez, Yasmin	Machine Learning in Python Fundamentals	2023 12TH INTERNATIONAL CONFERENCE ON SOFTWARE PROCESS IMPROVEMENT, CIMPS 2023	other		2023			281	284
Irie, Kazuki; Csordas, Robert; Schmidhuber, Jurgen	Practical Computational Power of Linear Transformers and Their Recurrent and Self-Referential Extensions	2023 CONFERENCE ON EMPIRICAL METHODS IN NATURAL LANGUAGE PROCESSING (EMNLP 2023)	other		2023			9455	9465
Itzhak, Nevo; Jaroszewicz, Szymon; Moskovitch, Robert	Continuously Predicting the Completion of a Time Intervals Related Pattern	ADVANCES IN KNOWLEDGE DISCOVERY AND DATA MINING, PAKDD 2023, PT I	other		2023	13935		239	251
Jagtap, Ameya D.; Karniadakis, George Em	HOW IMPORTANT ARE ACTIVATION FUNCTIONS IN REGRESSION AND CLASSIFICATION? A SURVEY, PERFORMANCE COMPARISON, AND FUTURE DIRECTIONS	JOURNAL OF MACHINE LEARNING FOR MODELING AND COMPUTING	other		2023	4	1	21	75
Kim, Timothy Doyeon; Can, Tankut; Krishnamurthy, Kamesh	Trainability, Expressivity and Interpretability in Gated Neural ODEs	INTERNATIONAL CONFERENCE ON MACHINE LEARNING, VOL 202	other		2023	202
Korenyi-Both, Tyler E.; McNamara, Jack J.; Willems, Jon, Jr.; Reasor, Daniel A., Jr.	Assessment of Multi-Fidelity Surrogate Approaches for Expedient Loads Prediction in High-Speed Flows	AIAA AVIATION 2023 FORUM	other		2023
Li, Hongyun	Research on CNN Model Based on Mill's Method	PROCEEDINGS OF 2023 7TH INTERNATIONAL CONFERENCE ON ELECTRONIC INFORMATION TECHNOLOGY AND COMPUTER ENGINEERING, EITCE 2023	other		2023			492	498
Li, Liulei; Wang, Wenguan; Yi, Yang	LOGICSEG: Parsing Visual Semantics with Neural Logic Learning and Reasoning	2023 IEEE/CVF INTERNATIONAL CONFERENCE ON COMPUTER VISION, ICCV	other		2023			4099	4110
Li, Lukai; Shi, Luping; Zhao, Rong	A Vertical-Horizontal Integrated Neuro-Symbolic Framework Towards Artificial General Intelligence	ARTIFICIAL GENERAL INTELLIGENCE, AGI 2023	other		2023	13921		197	206
Marchetti, Giovanni Luca; Hillar, Christopher J.; Kragic, Danica; Sanborn, Sophia	Harmonics of Learning: Universal Fourier Features Emerge in Invariant Networks	THIRTY SEVENTH ANNUAL CONFERENCE ON LEARNING THEORY	other		2023	247
Merrill, William	Formal Languages and the NLP Black Box	DEVELOPMENTS IN LANGUAGE THEORY, DLT 2023	other		2023	13911		1	8
Mitchell, KJ	Free Agents	FREE AGENTS: How Evolution Gave Us Free Will	other		2023			1	333
Molin, Jamal Lottier; Etienne-Cummings, Ralph	Neuromorphic Circuits and Systems: From Neuron Models to Integrate-and-Fire Arrays	HANDBOOK OF NEUROENGINEERING	other		2023			1455	1480
Orvieto, Antonio; Smith, Samuel L.; Gu, Albert; Fernando, Anushan; Gulcehre, Caglar; Pascanu, Razvan; De, Soham	Resurrecting Recurrent Neural Networks for Long Sequences	INTERNATIONAL CONFERENCE ON MACHINE LEARNING, VOL 202	other		2023	202		26670	26698
Panigrahy, Sunil Kumar; Che, Fa Xing; Ong, Yeow Chon; Me, Prasad Nagavenkata N.; Ng, Hong Wan	Integration of Artificial Neural Network and Finite Element Simulation for Package Warpage Prediction	PROCEEDINGS OF THE 25TH ELECTRONICS PACKAGING TECHNOLOGY CONFERENCE, EPTC 2023	other		2023			926	931
Pathak, Amrita; Khare, Pranjal; Chutia, Jubajyoti; Jraisheh, Ali; Kulkarni, Vinayak	Prediction of drag over a bluff body by coupling of artificial neural network with CFD based upstream energy deposition method	25TH AIAA INTERNATIONAL SPACE PLANES AND HYPERSONIC SYSTEMS AND TECHNOLOGIES CONFERENCE	other		2023					AIAA 2023-3085
Saharan, Seema Singh; Nagar, Pankaj; Creasy, Kate Townsend; Stock, Eveline O.; Feng, James; Malloy, Mary J.; Kane, John P.	Optimization of Smoking Classification by Applying Neural Network with Variable Importance Using Cytokine Biomarkers	2023 INTERNATIONAL CONFERENCE ON COMPUTATIONAL SCIENCE AND COMPUTATIONAL INTELLIGENCE, CSCI 2023	other		2023			661	670
Schober, R	Spider Web, Labyrinth, Tightrope Walk	SPIDER WEB, LABYRINTH, TIGHTROPE WALK: Networks in US American Literature and Culture	other		2023	82		1	286
Shibuya, Tatsukichi; Inoue, Nakamasa; Kawakami, Rei; Sato, Ikuro	Fixed-Weight Difference Target Propagation	THIRTY-SEVENTH AAAI CONFERENCE ON ARTIFICIAL INTELLIGENCE, VOL 37 NO 8	other		2023			9811	9819
Svete, Anej; Cotterell, Ryan	Recurrent Neural Language Models as Probabilistic Finite-state Automata	2023 CONFERENCE ON EMPIRICAL METHODS IN NATURAL LANGUAGE PROCESSING, EMNLP 2023	other		2023			8069	8086
Wang, Yansen; Jiang, Xinyang; Ren, Kan; Shan, Caihua; Luo, Xufang; Han, Dongqi; Song, Kaitao; Shen, Yifei; Li, Dongsheng	CircuitNet: A Generic Neural Network to Realize Universal Circuit Motif Modeling	INTERNATIONAL CONFERENCE ON MACHINE LEARNING, VOL 202	other		2023	202
Wang, Ziqing; Fang, Yuetong; Cao, Jiahang; Zhang, Qiang; Wang, Zhongrui; Xu, Renjing	Masked Spiking Transformer	2023 IEEE/CVF INTERNATIONAL CONFERENCE ON COMPUTER VISION, ICCV	other		2023			1761	1771
Yoosefdoost, Arash; Tahsien, Syeda Manjia; Gadsden, S. Andrew; Lubitz, William David; Kaviani, Mitra	Artificial Neural Networks and Extended Kalman Filter for Easy-to-Implement Runoff Estimation Models	PROCEEDINGS OF THE CANADIAN SOCIETY OF CIVIL ENGINEERING ANNUAL CONFERENCE 2022, VOL 1, CSCE 2022	other		2023	363		1071	1099
Yu, Jongtae; Oh, Dong-Yop; Ashton, Triss; Wang, Yang	Predicting eBook purchases of heterogeneous social groups in a social network site using network metrics	INTERNATIONAL JOURNAL OF MOBILE COMMUNICATIONS	other		2023	22	1	92	+
Ziolkowski, Krzysztof	AAPL Forecasting Using Contemporary Time Series Models	ADVANCES IN COMPUTATIONAL COLLECTIVE INTELLIGENCE, ICCCI 2023	other		2023	1864		339	350
Castro, Javier	Deep learning schemes for parabolic nonlocal integro-differential equations	PARTIAL DIFFERENTIAL EQUATIONS AND APPLICATIONS	other		2022	3	6			77
Kadak, Ugur	Multivariate fuzzy neural network interpolation operators and applications to image processing	EXPERT SYSTEMS WITH APPLICATIONS	other		2022	206				117771
Kraft, Robin; Hofmann, Fabian; Reichert, Manfred; Pryss, Ruediger	Dealing With Inaccurate Sensor Data in the Context of Mobile Crowdsensing and mHealth	IEEE JOURNAL OF BIOMEDICAL AND HEALTH INFORMATICS	Biology		2022	26	11	5439	5449
Chakraborty, Aranya; Singh, Anand; Bohara, Vivek Ashok; Srivastava, Anand	On Estimating the Location and the 3-D Shape of an Object in an Indoor Environment Using Visible Light	IEEE PHOTONICS JOURNAL	other		2022	14	4			7339211
Ikeagwuani, Chijioke Christopher; Nwonu, Donald Chimobi	Statistical analysis and prediction of spatial resilient modulus of coarse-grained soils for pavement subbase and base layers using MLR, ANN and Ensemble techniques	INNOVATIVE INFRASTRUCTURE SOLUTIONS	other		2022	7	4			273
Tapeh, Arash Teymori Gharah; Naser, M. Z.	Artificial Intelligence, Machine Learning, and Deep Learning in Structural Engineering: A Scientometrics Review of Trends and Best Practices	ARCHIVES OF COMPUTATIONAL METHODS IN ENGINEERING	other		2023	30	1	115	159
Bagheri, Milad; Ibrahim, Zelina Z.; Wolf, Isabelle D.; Akhir, Mohd Fadzil; Talaat, Wan Izatul Asma Wan; Oryani, Bahareh	Sea-level projections using a NARX-NN model of tide gauge data for the coastal city of Kuala Terengganu in Malaysia	ENVIRONMENTAL SCIENCE AND POLLUTION RESEARCH	other		2023	30	34	81839	81857
Cariani, Peter; Baker, Janet M.	Time Is of the Essence: Neural Codes, Synchronies, Oscillations, Architectures	FRONTIERS IN COMPUTATIONAL NEUROSCIENCE	Biology		2022	16				898829
Chen, Chong; Dou, Yixuan; Chen, Jie; Xue, Yaru	A novel neural network training framework with data assimilation	JOURNAL OF SUPERCOMPUTING	other		2022	78	17	19020	19045
Nefdt, Ryan M.	Are machines radically contextualist?	MIND & LANGUAGE	Philosophy		2023	38	3	750	771
Polymeneas-Liontiris, Thanos; Demeglio, M. Eugenia	Cybernetic Performance Ecosystems The Im-Medea Cycle	LEONARDO	other		2022	55	3	272	277
Chakraborty, Ayan; Anitescu, Cosmin; Zhuang, Xiaoying; Rabczuk, Timon	Domain adaptation based transfer learning approach for solving PDEs on complex geometries	ENGINEERING WITH COMPUTERS	other		2022	38	5	4569	4588
Gunawardena, Jeremy	Learning Outside the Brain: Integrating Cognitive Science and Systems Biology	PROCEEDINGS OF THE IEEE	other		2022	110	5	590	612
Shad, Mohammad; Sharma, Y. D.; Singh, Abhishek	Forecasting of monthly relative humidity in Delhi, India, using SARIMA and ANN models	MODELING EARTH SYSTEMS AND ENVIRONMENT	other		2022	8	4	4843	4851
Aaij, R.; Abdelmotteleb, A. S. W.; Beteta, C. Abellan; Abudinen, F.; Ackernley, T.; Adeva, B.; Adinolfi, M.; Afsharnia, H.; Agapopoulou, C.; Aidala, C. A.; Aiola, S.; Ajaltouni, Z.; Akar, S.; Albrecht, J.; Alessio, F.; Alexander, M.; Alfonso Albero, A.; Aliouche, Z.; Alkhazov, G.; Cartelle, P. Alvarez; Amato, S.; Amey, J. L.; Amhis, Y.; An, L.; Anderlini, L.; Andersson, M.; Andreianov, A.; Andreo…	Study of charmonium and charmonium-like contributions in B+ → J/ψηK+ decays	JOURNAL OF HIGH ENERGY PHYSICS	other		2022		4			46
Hernanz, Alfonso; Garcia-Valero, Juan Andres; Dominguez, Marta; Rodriguez-Camino, Ernesto	Evaluation of statistical downscaling methods for climate change projections over Spain: Present conditions with imperfect predictors (global climate model experiment)	INTERNATIONAL JOURNAL OF CLIMATOLOGY	other		2022	42	13	6793	6806
Hernanz, Alfonso; Garcia-Valero, Juan Andres; Dominguez, Marta; Rodriguez-Camino, Ernesto	A critical view on the suitability of machine learning techniques to downscale climate change projections: Illustration for temperature with a toy experiment	ATMOSPHERIC SCIENCE LETTERS	other		2022	23	6			e1087
Zhou, Dingfu; Liao, Zhihang; Chen, Rong	RETRACTED: Deep Learning Enabled Diagnosis of Children's ADHD Based on the Big Data of Video Screen Long-Range EEG (Retracted Article)	JOURNAL OF HEALTHCARE ENGINEERING	other		2022	2022				5222136
Bagley, Nicholas; Kremp, Tristan; Lamb, Erin S.; Westbrook, Paul S.	Transfer learning and generalization of a neural-network-based multimode fiber position and imaging sensor under thermal perturbations	OPTICAL FIBER TECHNOLOGY	other		2022	70				102855
Shah, S. A.; Pikalov, A. A.; Baldelli, S.	ChemSpecNet: A Neural Network for chemical analysis of Sum Frequency Generation Spectroscopic imaging	OPTICS COMMUNICATIONS	other		2022	507				127691
Gadzhimagomedova, Z. M.; Pashkov, D. M.; Kirsanova, D. Yu; Soldatov, S. A.; Butakova, M. A.; Chernov, A., V; Soldatov, A., V	Artificial Intelligence for Nanostructured Materials	NANOBIOTECHNOLOGY REPORTS	Biology		2022	17	1	1	9
Quinn, Thomas P.; Jacobs, Stephan; Senadeera, Manisha; Le, Vuong; Coghlan, Simon	The three ghosts of medical AI: Can the black-box present deliver?	ARTIFICIAL INTELLIGENCE IN MEDICINE	other		2022	124				102158
Najafi, Khadijeh; Yelin, Susanne F.; Gao, Xun	The Development of Quantum MachineLearning	HARVARD DATA SCIENCE REVIEW	other		2022	4	1			cgmjzm3c
Liu, Liangming; Cao, Wei; Liu, Hongsheng; Ord, Alison; Qin, Yaozu; Zhou, Feihu; Bi, Chenxi	Applying benefits and avoiding pitfalls of 3D computational modeling-based machine learning prediction for exploration targeting: Lessons from two mines in the Tongling-Anqing district, eastern China	ORE GEOLOGY REVIEWS	other		2022	142				104712
Ali, Syamani D.; Ridwan, Ichsan; Septiana, Meldia; Fithria, Abdi; Rezekiah, Arfa Agustina; Rahmadi, Adi; Asyari, Mufidah; Rahman, Hidayatul; Syafarina, Gita Ayu	GeoAI for Disaster Mitigation: Fire Severity Prediction Models using Sentinel-2 and ANN Regression	2022 IEEE INTERNATIONAL CONFERENCE ON AEROSPACE ELECTRONICS AND REMOTE SENSING TECHNOLOGY, ICARES	other		2022
Bauer, Edyta Agnieszka	Progressive trends on the application of artificial neural networks in animal sciences-A review	VETERINARNI MEDICINA	other		2022	67	5	219	230
Bhatnagar, Mansi; Rozinaj, Gregor; Yadav, Puneet Kumar	Web Intrusion Classification System using Machine Learning Approaches	PROCEEDINGS OF 2022 64TH INTERNATIONAL SYMPOSIUM ELMAR-2022	other		2022			57	60
Black, I. M.; Kolios, A.	Standardisation of wind turbine SCADA data suited for machine learning condition monitoring	TRENDS IN MARITIME TECHNOLOGY AND ENGINEERING, MARTECH 2022, VOL 2	other		2022	8		345	353
Bolthausen, Erwin; Nakajima, Shuta; Sun, Nike; Xu, Changji	Gardner formula for Ising perceptron models at small densities	CONFERENCE ON LEARNING THEORY, VOL 178	other		2022	178
Cabessa, Jeremie	Turing Computation with Neural Networks Composed of Synfire Rings	2022 INTERNATIONAL JOINT CONFERENCE ON NEURAL NETWORKS (IJCNN)	other		2022
Centracchio, Francesco; Meloni, Stefano; Jawahar, Hasan Kamliya; Azarpeyvand, Mandi; Camussi, Roberto; Iemma, Umberto	Under-expanded jet noise prediction using surrogate models based on artificial neural networks	28TH AIAA/CEAS AEROACOUSTICS 2022 CONFERENCE	other		2022
Feng, Zhitan; Chen, Min	Platformance-Based Cross-Border Import Retail E-Commerce Service Quality Evaluation Using an Artificial Neural Network Analysis	JOURNAL OF GLOBAL INFORMATION MANAGEMENT	other		2022	30	11
Fu, Lixin; Rangineni, Rohith	DL-CNN: Double Layered Convolutional Neural Networks	ICEIS: PROCEEDINGS OF THE 24TH INTERNATIONAL CONFERENCE ON ENTERPRISE INFORMATION SYSTEMS - VOL 1	other		2022			281	286
Goel, V	Reason and Less	REASON AND LESS: Pursuing Food, Sex, and Politics	other		2022			1	426
Goel, Vinod	Reason and Less Pursuing Food, Sex, and Politics Preface	REASON AND LESS: Pursuing Food, Sex, and Politics	other		2022			XI	+
Halpern, O; Mitchell, R	Smartness Mandate	SMARTNESS MANDATE	other		2022			1	313
He WanBing; He JunJie; Wang Rui; Ma YuGang	Machine learning applications in nuclear physics	SCIENTIA SINICA-PHYSICA MECHANICA & ASTRONOMICA	other		2022	52	5			252004
Hsiao, Ching-Ju; Chen, Fei; Han, Ji-Yan; Zheng, Wei-Zhong; Lai, Ying-Hui	A Deep Learning Based Approach to Synthesize Intelligible Speech with Limited Temporal Envelope Information	2022 44TH ANNUAL INTERNATIONAL CONFERENCE OF THE IEEE ENGINEERING IN MEDICINE & BIOLOGY SOCIETY, EMBC	Biology		2022			1972	1976
Murugan, Mathi T.; Baburaj, Eppipanious	Comparative Analysis of Bio-Inspired Optimization Algorithms in Neural Network-Based Data Mining Classification	INTERNATIONAL JOURNAL OF SWARM INTELLIGENCE RESEARCH	other		2022	13	1
Pedrollo, Guilherme R.; Franco, Alexandre R.; Bagesteiro, Leia B.; Balbinot, Alexandre	Spiking Neural Networks Diagnosis of ADHD subtypes through EEG Signals Evaluation	2022 44TH ANNUAL INTERNATIONAL CONFERENCE OF THE IEEE ENGINEERING IN MEDICINE & BIOLOGY SOCIETY, EMBC	Biology		2022			3166	3169
Rattan, Puru; Penrice, Daniel D.; Simonetto, Douglas A.	Artificial Intelligence and Machine Learning: What You Always Wanted to Know but Were Afraid to Ask	GASTRO HEP ADVANCES	other		2022	1	1	70	78
Smiee, Keeley Crockett; Brophy, Sean; Attwood, Samuel; Monks, Peter; Webb, David	From Ethical Artificial Intelligence Principles to Practice: A Case Study of University-Industry Collaboration	2022 INTERNATIONAL JOINT CONFERENCE ON NEURAL NETWORKS (IJCNN)	other		2022
Soo, Wayne W. M.; Lengyel, Mate	Training stochastic stabilized supralinear networks by dynamics-neutral growth	ADVANCES IN NEURAL INFORMATION PROCESSING SYSTEMS 35 (NEURIPS 2022)	other		2022
Velasco-Forero, Santiago; Angulo, Jesus	MorphoActivation: Generalizing ReLU Activation Function by Mathematical Morphology	DISCRETE GEOMETRY AND MATHEMATICAL MORPHOLOGY, DGMM 2022	other		2022	13493		449	461
Won, Yong-Man; Lee, Jung-Hwan; Moon, Hyeon-Tae; Moon, Young-Il	Development and Application of an Urban Flood Forecasting and Warning Process to Reduce Urban Flood Damage: A Case Study of Dorim River Basin, Seoul	WATER	other		2022	14	2			187
Xu, Jinghua	Xu at SemEval-2022 Task 4: Pre-BERT Neural Network Methods vs Post-BERT RoBERTa Approach for Patronizing and Condescending Language Detection	PROCEEDINGS OF THE 16TH INTERNATIONAL WORKSHOP ON SEMANTIC EVALUATION, SEMEVAL-2022	other		2022			479	484
Li, Liming; Mustahsan, Vamiq M.; He, Guangyu; Tavernier, Felix B.; Singh, Gurtej; Boyce, Brendan F.; Khan, Fazel; Kao, Imin	Classification of Soft Tissue Sarcoma Specimens with Raman Spectroscopy as Smart Sensing Technology	CYBORG AND BIONIC SYSTEMS	Biology		2021	2021				9816913
Ling, Zhengxuan; Liu, Rui; Zhang, Yu; Chen, Xi	Can Deep Learning Solve Parametric Mathematical Programming? An Application to 0-1 Linear Programming Through Image Representation	IEEE TRANSACTIONS ON SYSTEMS MAN CYBERNETICS-SYSTEMS	other		2022	52	9	5656	5667
Ji, Albert; Woo, Wai Lok; Wong, Eugene Wai Leong; Quek, Yang Thee	Rail track condition monitoring: a review on deep learning approaches	INTELLIGENCE & ROBOTICS	other		2021	1	2
McClure, Emma R.; Carey, Van P.	Genetic Algorithm and Deep Learning to Explore Parametric Trends in Nucleate Boiling Heat Transfer Data	JOURNAL OF HEAT TRANSFER-TRANSACTIONS OF THE ASME	other		2021	143	12			121602
Molinero, Xavier; Serna, Maria; Taberner-Ortiz, Marc	On Weights and Quotas for Weighted Majority Voting Games	GAMES	other		2021	12	4			91
Esche, Erik; Weigert, Joris; Rihm, Gerardo Brand; Goebel, Jan; Repke, Jens-Uwe	Architectures for neural networks as surrogates for dynamic systems in chemical engineering	CHEMICAL ENGINEERING RESEARCH & DESIGN	other		2022	177		184	199
Woo, JunHyuk; Kim, Soon Ho; Han, Kyungreem; Choi, MooYoung	Characterization of dynamics and information processing of integrate-and-fire neuron models	JOURNAL OF PHYSICS A-MATHEMATICAL AND THEORETICAL	other		2021	54	44			445601
Fan, Feng-Lei; Xiong, Jinjun; Li, Mengzhou; Wang, Ge	On Interpretability of Artificial Neural Networks: A Survey	IEEE TRANSACTIONS ON RADIATION AND PLASMA MEDICAL SCIENCES	other		2021	5	6	741	760
Stevens, Jeffrey R.; Saltzman, Alexis Polzkill; Rasmussen, Tanner; Soh, Leen-Kiat	Improving measurements of similarity judgments with machine-learning algorithms	JOURNAL OF COMPUTATIONAL SOCIAL SCIENCE	other		2021	4	2	613	629
Xu, Zekun; Chen, Jun; Shen, Jiaxu; Xiang, Mengjie	Recursive long short-term memory network for predicting nonlinear structural seismic response	ENGINEERING STRUCTURES	other		2022	250				113406
Moon, Hyun Su; Hwang, Young Kwang; Kim, Moon Kyum; Kang, Hyeong-Taek; Lim, Yun Mook	Application of artificial neural network to predict dynamic displacements from measured strains for a highway bridge under traffic loads	JOURNAL OF CIVIL STRUCTURAL HEALTH MONITORING	other		2022	12	1	117	126
Ding, Weiping; Ming, Yurui; Wang, Yu-Kai; Lin, Chin-Teng	Memory augmented convolutional neural network and its application in bioimages	NEUROCOMPUTING	other		2021	466		128	138
Balan, Sabish; Majumder, Pradipta; Radhakrishnan, Rajiv; Wadhwa, Roopma; Somvanshi, Saurabh	The Networked Computer Metaphor: A Novel Tool for Psychiatric Trainees to Enhance Utility of the Biopsychosocial Model of Health and Illness	CUREUS JOURNAL OF MEDICAL SCIENCE	other		2021	13	8			e17395
Chaudhuri, Neha; Gupta, Gaurav; Vamsi, Vallurupalli; Bose, Indranil	On the platform but will they buy? Predicting customers' purchase behavior using deep learning	DECISION SUPPORT SYSTEMS	other		2021	149				113622
Nang Xuan Ho; Tien-Thinh Le; Minh Vuong Le	Development of artificial intelligence based model for the prediction of Young's modulus of polymer/carbon-nanotubes composites	MECHANICS OF ADVANCED MATERIALS AND STRUCTURES	other		2022	29	27	5965	5978
Al-Bared, Mohammed Ali Mohammed; Mustaffa, Zahiraniza; Armaghani, Danial Jahed; Marto, Aminaton; Yunus, Nor Zurairahetty Mohd; Hasanipanah, Mahdi	Application of hybrid intelligent systems in predicting the unconfined compressive strength of clay material mixed with recycled additive	TRANSPORTATION GEOTECHNICS	other		2021	30				100627
Anantrasirichai, Nantheera; Bull, David	Artificial intelligence in the creative industries: a review	ARTIFICIAL INTELLIGENCE REVIEW	other		2022	55	1	589	656
Yadav, Apurwa; Yadav, Kriti; Sircar, Anirbid	Feedforward Neural Network for joint inversion of geophysical data to identify geothermal sweet spots in Gandhar, Gujarat, India	ENERGY GEOSCIENCE	other		2021	2	3			189
Li, Mingfan; Lin, Han; Chen, Junshi; Diaz, Jose Monsalve; Xiao, Qian; Lin, Rongfen; Wang, Fei; Gao, Guang R.; An, Hong	swFLOW: A large-scale distributed framework for deep learning on Sunway TaihuLight supercomputer	INFORMATION SCIENCES	other		2021	570		831	847
Kurakula, Mallesh; Gorityala, Shashank; Patel, Devang B.; Basim, Pratap; Patel, Bhaumik; Jha, Saurabh Kumar	Trends of Chitosan Based Delivery Systems in Neuroregeneration and Functional Recovery in Spinal Cord Injuries	POLYSACCHARIDES	other		2021	2	2	519	537
Muravyev, Nikita V.; Luciano, Giorgio; Ornaghi, Heitor Luiz, Jr.; Svoboda, Roman; Vyazovkin, Sergey	Artificial Neural Networks for Pyrolysis, Thermal Analysis, and Thermokinetic Studies: The Status Quo	MOLECULES	other		2021	26	12			3727
Pu, Jun-Cai; Li, Jun; Chen, Yong	Soliton, breather, and rogue wave solutions for solving the nonlinear Schrodinger equation using a deep learning method with physical constraints*	CHINESE PHYSICS B	other		2021	30	6			60202
Li, Junchan; Wang, Yu; Wang, Pengfei; Bai, Qing; Gao, Yan; Zhang, Hongjuan; Jin, Baoquan	Pattern Recognition for Distributed Optical Fiber Vibration Sensing: A Review	IEEE SENSORS JOURNAL	other		2021	21	10	11983	11998
Elbrachter, Dennis; Perekrestenko, Dmytro; Grohs, Philipp; Boelcskei, Helmut	Deep Neural Network Approximation Theory	IEEE TRANSACTIONS ON INFORMATION THEORY	other		2021	67	5	2581	2623
Gupta, Deepak; Hazarika, Barenya Bikash; Berlin, Mohanadhas; Sharma, Usha Mary; Mishra, Kshitij	Artificial intelligence for suspended sediment load prediction: a review	ENVIRONMENTAL EARTH SCIENCES	other		2021	80	9			346
Han, Ke; Wang, Yawei	A review of artificial neural network techniques for environmental issues prediction	JOURNAL OF THERMAL ANALYSIS AND CALORIMETRY	other		2021	145	4	2191	2207
Cherian Kurian, Nikhil; Sethi, Amit; Reddy Konduru, Anil; Mahajan, Abhishek; Rane, Swapnil Ulhas	A 2021 update on cancer image analytics with deep learning	WILEY INTERDISCIPLINARY REVIEWS-DATA MINING AND KNOWLEDGE DISCOVERY	other		2021	11	4			e1410
Ievoli, Riccardo; Palazzo, Lucio; Ragozini, Giancarlo	On the use of passing network indicators to predict football outcomes	KNOWLEDGE-BASED SYSTEMS	other		2021	222				106997
Ren Kuan; Zhang Ke-Jia; Qin Xi-Zi; Ren Huan-Xin; Zhu Shou-Hui; Yang Feng; Sun Bai; Zhao Yong	Research progress of neuromorphic computation based on memcapacitors	ACTA PHYSICA SINICA	other		2021	70	7			78701
Manni, Andrea; Saviano, Giovanna; Bonelli, Maria Grazia	Optimization of the ANNs Predictive Capability Using the Taguchi Approach: A Case Study	MATHEMATICS	other		2021	9	7			766
Luca, Gabriele De	The development of machine intelligence in a computational universe	TECHNOLOGY IN SOCIETY	other		2021	65				101553
Gudipati, Vamshi Krishna; Cha, Eun Jeong	Surrogate modeling for structural response prediction of a building class	STRUCTURAL SAFETY	other		2021	89				102041
Wamba, Samuel Fosso; Bawack, Ransome Epie; Guthrie, Cameron; Queiroz, Maciel M.; Carillo, Kevin Daniel Andre	Are we preparing for a good AI society? A bibliometric review and research agenda	TECHNOLOGICAL FORECASTING AND SOCIAL CHANGE	other		2021	164				120482
Zhao, Yong; Ren, Shanshan; Kurths, Juergen	Synchronization of coupled memristive competitive BAM neural networks with different time scales	NEUROCOMPUTING	other		2021	427		110	117
Wu, Xianjun; Chen, Heming; Wu, Xiaoli; Wu, Shunjun; Huang, Jinbo	Burn Image Recognition of Medical Images Based on Deep Learning: From CNNs to Advanced Networks	NEURAL PROCESSING LETTERS	other		2021	53	4	2439	2456
Larentzakis, Andreas; Lygeros, Nik	Artificial Intelligence (AI) in medicine as a strategic valuable tool	PAN AFRICAN MEDICAL JOURNAL	Biology		2021	38				184
Hansen, Benworth B.; Spittle, Stephanie; Chen, Brian; Poe, Derrick; Zhang, Yong; Klein, Jeffrey M.; Horton, Alexandre; Adhikari, Laxmi; Zelovich, Tamar; Doherty, Brian W.; Gurkan, Burcu; Maginn, Edward J.; Ragauskas, Arthur; Dadmun, Mark; Zawodzinski, Thomas A.; Baker, Gary A.; Tuckerman, Mark E.; Savinell, Robert F.; Sangoro, Joshua R.	Deep Eutectic Solvents: A Review of Fundamentals and Applications	CHEMICAL REVIEWS	other		2021	121	3	1232	1285
Alom, Md Zahangir; Hasan, Mahmudul; Yakopcic, Chris; Taha, Tarek M.; Asari, Vijayan K.	Inception recurrent convolutional neural network for object recognition	MACHINE VISION AND APPLICATIONS	other		2021	32	1			28
Jin, Dequan; Qin, Ziyan; Yang, Murong; Chen, Penghe	A Novel Neural Model With Lateral Interaction for Learning Tasks	NEURAL COMPUTATION	other		2021	33	2	528	551
Kim, Changmin; Choi, Jae-Sol; Jang, Hyangin; Kim, Eui-Jong	Automatic Detection of Linear Thermal Bridges from Infrared Thermal Images Using Neural Network	APPLIED SCIENCES-BASEL	other		2021	11	3			931
Papamarkou, Theodore; Guy, Hayley; Kroencke, Bryce; Miller, Jordan; Robinette, Preston; Schultz, Daniel; Hinkle, Jacob; Pullum, Laura; Schuman, Catherine; Renshaw, Jeremy; Chatzidakis, Stylianos	Automated detection of corrosion in used nuclear fuel dry storage canisters using residual neural networks	NUCLEAR ENGINEERING AND TECHNOLOGY	other		2021	53	2	657	665
Singh, Aparajita; Singh, R. M.; Kumar, A. R. Senthil; Kumar, Ashish; Hanwat, Subodh; Tripathi, V. K.	Evaluation of soft computing and regression-based techniques for the estimation of evaporation	JOURNAL OF WATER AND CLIMATE CHANGE	other		2021	12	1	32	43
Vicentini, Eduardo D.; Sampaio de Oliveira-Filho, Antonio G.	INTRODUCTION TO NEURAL NETWORKS FOR NON-LINEAR REGRESSIONS: POTENTIAL ENERGY SURFACE FITTING	QUIMICA NOVA	other		2021	44	2	229	234
Signorelli, Camilo Miguel; Meling, Daniel	Towards new concepts for a biological neuroscience of consciousness	COGNITIVE NEURODYNAMICS	other		2021	15	5	783	804
Jiang, Weiwen; Xiong, Jinjun; Shi, Yiyu	A co-design framework of neural networks and quantum circuits towards quantum advantage	NATURE COMMUNICATIONS	other		2021	12	1			579
Kim, Seung Ju; Kim, Sang Bum; Jang, Ho Won	Competing memristors for brain-inspired computing	ISCIENCE	Biology		2021	24	1			101889
Kratsios, Anastasis	The Universal Approximation Property Characterization, Construction, Representation, and Existence	ANNALS OF MATHEMATICS AND ARTIFICIAL INTELLIGENCE	other		2021	89	5-6	435	469
Silva, Pedro M.; Florindo, Joao B.	Fractal measures of image local features: an application to texture recognition	MULTIMEDIA TOOLS AND APPLICATIONS	other		2021	80	9	14213	14229
Vieira, R. B.; Lambros, J.	Machine Learning Neural-Network Predictions for Grain-Boundary Strain Accumulation in a Polycrystalline Metal	EXPERIMENTAL MECHANICS	other		2021	61	4	627	639
Kimura, Mutsumi; Sumida, Ryo; Kurasaki, Ayata; Imai, Takahito; Takishita, Yuta; Nakashima, Yasuhiko	Amorphous metal oxide semiconductor thin film, analog memristor, and autonomous local learning for neuromorphic systems	SCIENTIFIC REPORTS	Biology		2021	11	1			580
Reza, Imran; Ratrout, Nedal T.; Rahman, Syed M.	Artificial Intelligence-Based Protocol for Macroscopic Traffic Simulation Model Development	ARABIAN JOURNAL FOR SCIENCE AND ENGINEERING	other		2021	46	5	4941	4949
Chen, Xieling; Tao, Xiaohui; Wang, Fu Lee; Xie, Haoran	Global research on artificial intelligence-enhanced human electroencephalogram analysis	NEURAL COMPUTING & APPLICATIONS	other		2022	34	14	11295	11333
Mehrabi, Peyman; Honarbari, Soheil; Rafiei, Shervin; Jahandari, Soheil; Alizadeh Bidgoli, Mohsen	Seismic response prediction of FRC rectangular columns using intelligent fuzzy-based hybrid metaheuristic techniques	JOURNAL OF AMBIENT INTELLIGENCE AND HUMANIZED COMPUTING	other		2021	12	11	10105	10123
Askari, Qamar; Younas, Irfan	Political Optimizer Based Feedforward Neural Network for Classification and Function Approximation	NEURAL PROCESSING LETTERS	other		2021	53	1	429	458
Adnan, Myasar Mundher; Rahim, Mohd Shafry Mohd; Rehman, Amjad; Mehmood, Zahid; Saba, Tanzila; Naqvi, Rizwan Ali	Automatic Image Annotation Based on Deep Learning Models: A Systematic Review and Future Challenges	IEEE ACCESS	other		2021	9		50253	50264
Audry, S	Art in the Age of Machine Learning	ART IN THE AGE OF MACHINE LEARNING	other		2021			1	193
Ayzel, Georgy, V	Deep neural networks in hydrology: the new generation of universal and efficient models	VESTNIK OF SAINT PETERSBURG UNIVERSITY EARTH SCIENCES	other		2021	66	1
Bielza, C; Larranaga, P	Data-Driven Computational Neuroscience	DATA-DRIVEN COMPUTATIONAL NEUROSCIENCE: Machine Learning and Statistical Models	Biology		2021			1	689
Chakraborty, Arijit; Mitra, Sajal; De, Debashis; Pal, Anindya Jyoti; Ghaemi, Ferial; Ahmadian, Ali; Ferrara, Massimiliano	Determining Protein-Protein Interaction Using Support Vector Machine: A Review	IEEE ACCESS	other		2021	9		12473	12490
Cheng, Xiaomu; Ning, Huansheng; Du, Bing	A Survey: Challenges and Future Research Directions of fMRI Based Brain Activity Decoding Model	IWCMC 2021: 2021 17TH INTERNATIONAL WIRELESS COMMUNICATIONS & MOBILE COMPUTING CONFERENCE (IWCMC)	other		2021			957	960
Davis, James C.; Servant, Francisco; Lee, Dongyoon	Using Selective Memoization to Defeat Regular Expression Denial of Service (ReDoS)	2021 IEEE SYMPOSIUM ON SECURITY AND PRIVACY, SP	other		2021			1	17
Gibson, Miles; Percival, Benita; Grootveld, Martin; Woodason, Katy; Leenders, Justine; Nwosu, Kingsley; Kamerlin, Shina Caroline Lynn; Wilson, Philippe B.	Applications of Computational Intelligence Techniques in Chemical and Biochemical Analysis	COMPUTATIONAL TECHNIQUES FOR ANALYTICAL CHEMISTRY AND BIOANALYSIS	Biology		2021	20		155	201
Harandizadeh, Hooman; Jahed Armaghani, Danial; Khari, Mahdy	A new development of ANFIS-GMDH optimized by PSO to predict pile bearing capacity based on experimental datasets	ENGINEERING WITH COMPUTERS	other		2021	37	1	685	700
Isaeva, Ekaterina; Aldarova, Dinara	Text-mining in Terms of Methodology and Development	PROCEEDINGS OF THE 2021 IEEE CONFERENCE OF RUSSIAN YOUNG RESEARCHERS IN ELECTRICAL AND ELECTRONIC ENGINEERING (ELCONRUS)	other		2021			413	416
Jo, In-su; Choi, Dong-bin; Park, Young B.	Chinese Character Image Completion Using a Generative Latent Variable Model	APPLIED SCIENCES-BASEL	other		2021	11	2			624
Johnson, ML; Tucker, DM	Out of the Cave	OUT OF THE CAVE: A Natural Philosophy of Mind and Knowing	Philosophy		2021			1	326
Karvonen, Antero	Questions in Cognitive Mimetics	CULTURE AND COMPUTING. DESIGN THINKING AND CULTURAL COMPUTING, C&C 2021, PT II	other		2021	12795		224	239
Kontos, Yiannis N.; Kassandros, Theodosios; Katsifarakis, Konstantinos L.; Karatzas, Kostas	Deep Learning Modeling of Groundwater Pollution Sources	PROCEEDINGS OF THE 22ND ENGINEERING APPLICATIONS OF NEURAL NETWORKS CONFERENCE, EANN 2021	other		2021	3		165	177
Liu, Bin; Yang, Senlin; Ren, Yuxiao; Xu, Xinji; Jiang, Peng; Chen, Yangkang	Deep-learning seismic full-waveform inversion for realistic structural models	GEOPHYSICS	other		2021	86	1	R31	R44
McShane, M; Nirenburg, S	Linguistics for the Age of AI	LINGUISTICS FOR THE AGE OF AI	other		2021			1	429
Mejtoft, Thomas; Lagerhjelm, Linus; Soderstrom, Ulrik; Norberg, Ole	Creative Capabilities of Machine Learning Evaluating music created by algorithms	PROCEEDINGS OF THE 32ND EUROPEAN CONFERENCE ON COGNITIVE ERGONOMICS, ECCE 2021	other		2021					12
Moayedi, Hossein; Nguyen, Hoang; Rashid, Ahmad Safuan A.	Novel metaheuristic classification approach in developing mathematical model-based solutions predicting failure in shallow footing	ENGINEERING WITH COMPUTERS	other		2021	37	1	223	230
Moayedi, Hossein; Abdullahi, Mu'azu Mohammed; Nguyen, Hoang; Rashid, Ahmad Safuan A.	Comparison of dragonfly algorithm and Harris hawks optimization evolutionary data mining techniques for the assessment of bearing capacity of footings over two-layer foundation soils	ENGINEERING WITH COMPUTERS	other		2021	37	1	437	447
Opela, Petr; Schindler, Ivo; Rusz, Stanislav; Navratil, Horymir	ON THE MATHEMATICAL DESCRIPTION OF AN ACTIVATION ENERGY EVOLUTION	30TH ANNIVERSARY INTERNATIONAL CONFERENCE ON METALLURGY AND MATERIALS, METAL 2021	other		2021			101	107
Radanliev, Petar; de Roure, David	Review of Algorithms for Artificial Intelligence on Low Memory Devices	IEEE ACCESS	other		2021	9		109986	109993
Ramos-Perez, Eduardo; Alonso-Gonzalez, Pablo J.; Javier Nunez-Velazquez, Jose	Stochastic reserving with a stacked model based on a hybridized Artificial Neural Network	EXPERT SYSTEMS WITH APPLICATIONS	other		2021	163				113782
Royer, Alex; Farges, Olivier; Boulet, Pascal; Burot, Daria	CHT-21: A new method based on artificial neural network for radiative heat transfer calculation : Comparison with benchmark numerical solutions in homogeneous media	PROCEEDINGS OF CHT-21 ICHMT INTERNATIONAL SYMPOSIUM ON ADVANCES IN COMPUTATIONAL HEAT TRANSFER, 2021	other		2021
Salau, Jennifer; Haas, Jan Henning; Junge, Wolfgang; Thaller, Georg	Determination of Body Parts in Holstein Friesian Cows Comparing Neural Networks and k Nearest Neighbour Classification	ANIMALS	other		2021	11	1			50
Tacchino, Francesco; Mangini, Stefano; Barkoutsos, Panagiotis K. L.; Macchiavello, Chiara; Gerace, Dario; Tavernelli, Ivano; Bajoni, Daniele	Variational Learning for Quantum Artificial Neural Networks	IEEE TRANSACTIONS ON QUANTUM ENGINEERING	other		2021	2				3101110
Yan, Siyuan; Adhikary, Abhijit	Stress Recognition in Thermal Videos Using Bi-directional Long-Term Recurrent Convolutional Neural Networks	NEURAL INFORMATION PROCESSING, ICONIP 2021, PT II	other		2021	13109		491	501
Yin, Yonghua	RANDOM NEURAL NETWORK METHODS AND DEEP LEARNING	PROBABILITY IN THE ENGINEERING AND INFORMATIONAL SCIENCES	other		2021	35	1	6	36	PII S026996481800058X
Zhang, Kaixuan; Wang, Qinglong; Giles, C. Lee	An Entropy Metric for Regular Grammar Classification and Learning with Recurrent Neural Networks	ENTROPY	other		2021	23	1			127
Zhu, Ming; Yang, Qiang; Dong, Jianping; Zhang, Gexiang; Gou, Xiantai; Rong, Haina; Paul, Prithwineel; Neri, Ferrante	An Adaptive Optimization Spiking Neural P System for Binary Problems	INTERNATIONAL JOURNAL OF NEURAL SYSTEMS	other		2021	31	1			2050054
Moussa, Ghada S.; Owais, Mahmoud	Pre-trained deep learning for hot-mix asphalt dynamic modulus prediction with laboratory effort reduction	CONSTRUCTION AND BUILDING MATERIALS	other		2020	265				120239
Kendall, Gerald M.; Little, Mark P.; Wakeford, Richard	A review of studies of childhood cancer and natural background radiation	INTERNATIONAL JOURNAL OF RADIATION BIOLOGY	Biology		2021	97	6	769	781
Zhang, Shunliang; Zhu, Dali	Towards artificial intelligence enabled 6G: State of the art, challenges, and opportunities	COMPUTER NETWORKS	other		2020	183				107556
Sim, Hyeonuk; Lee, Jongeun	Bitstream-Based Neural Network for Scalable, Efficient, and Accurate Deep Learning Hardware	FRONTIERS IN NEUROSCIENCE	Biology		2020	14				543472
Ni, Xiliang; Xu, Min; Cao, Chunxiang; Chen, Wei; Yang, Bin; Xie, Bo	Forest height estimation and change monitoring based on artificial neural network using Geoscience Laser Altimeter System and Landsat data	JOURNAL OF APPLIED REMOTE SENSING	other		2020	14	2			22207
Kelp, Makoto M.; Jacob, Daniel J.; Kutz, J. Nathan; Marshall, Julian D.; Tessum, Christopher W.	Toward Stable, General Machine-Learned Models of the Atmospheric Chemical System	JOURNAL OF GEOPHYSICAL RESEARCH-ATMOSPHERES	other		2020	125	23			e2020JD032759
Mueggenburg, Jan	From learning machines to learning humans: how cybernetic machine models inspired experimental pedagogies	HISTORY OF EDUCATION	other		2021	50	1	112	133
Galan, Edgar A.; Zhao, Haoran; Wang, Xukang; Dai, Qionghai; Huck, Wilhelm T. S.; Ma, Shaohua	Intelligent Microfluidics: The Convergence of Machine Learning and Microfluidics in Materials Science and Biomedicine	MATTER	other		2020	3	6	1893	1922
Duong, Huan Thanh; Phan, Hieu Chi; Le, Tien-Thinh; Bui, Nang Duc	Optimization design of rectangular concrete-filled steel tube short columns with Balancing Composite Motion Optimization and data-driven model	STRUCTURES	other		2020	28		757	765
Gujral, Harshit; Kushwaha, Ajay Kumar; Khurana, Sukant	Utilization of Time Series Tools in Life-sciences and Neuroscience	NEUROSCIENCE INSIGHTS	Biology		2020	15				2.63311e+15
Jung, Jaeho; Yoon, Kyungho; Lee, Phill-Seung	Deep learned finite elements	COMPUTER METHODS IN APPLIED MECHANICS AND ENGINEERING	other		2020	372				113401
Leigh, Alexander J.; Mirhassani, Mitra; Muscedere, Roberto	An Efficient Spiking Neuron Hardware System Based on the Hardware-Oriented Modified Izhikevich Neuron (HOMIN) Model	IEEE TRANSACTIONS ON CIRCUITS AND SYSTEMS II-EXPRESS BRIEFS	other		2020	67	12	3377	3381
Liu, Xiaokang; Song, Haijun	Automatic identification of fossils and abiotic grains during carbonate microfacies analysis using deep convolutional neural networks	SEDIMENTARY GEOLOGY	other		2020	410				105790
Mong, Y-L; Ackley, K.; Galloway, D. K.; Killestein, T.; Lyman, J.; Steeghs, D.; Dhillon, V; O'Brien, P. T.; Ramsay, G.; Poshyachinda, S.; Kotak, R.; Nuttall, L.; Palle, E.; Pollacco, D.; Thrane, E.; Dyer, M. J.; Ulaczyk, K.; Cutter, R.; McCormac, J.; Chote, P.; Levan, A. J.; Marsh, T.; Stanway, E.; Gompertz, B.; Wiersema, K.; Chrimes, A.; Obradovic, A.; Mullaney, J.; Daw, E.; Littlefair, S.; Maun…	Machine learning for transient recognition in difference imaging with minimum sampling effort	MONTHLY NOTICES OF THE ROYAL ASTRONOMICAL SOCIETY	other		2020	499	4	6009	6017
Shen, W. Q.; Cao, Y. J.; Shao, J. F.; Liu, Z. B.	Prediction of plastic yield surface for porous materials by a machine learning approach	MATERIALS TODAY COMMUNICATIONS	other		2020	25				101477
Song, Ikkyun; Yang, Yicheng; Im, Jongho; Tong, Tong; Ceylan, Halil; Cho, In Ho	Impacts of Fractional Hot-Deck Imputation on Learning and Prediction of Engineering Data	IEEE TRANSACTIONS ON KNOWLEDGE AND DATA ENGINEERING	other		2020	32	12	2363	2373
Wetherell, Jack; Costamagna, Andrea; Gatti, Matteo; Reining, Lucia	Insights into one-body density matrices using deep learning	FARADAY DISCUSSIONS	other		2020	224	0	265	291
Yan, Xiongfeng; Ai, Tinghua; Yang, Min; Tong, Xiaohua; Liu, Qian	A graph deep learning approach for urban building grouping	GEOCARTO INTERNATIONAL	other		2022	37	10	2944	2966
Liu, Jing-Wei; Zuo, Fang-Ling; Guo, Ying-Xiao; Li, Tian-Yue; Chen, Jia-Ming	Research on improved wavelet convolutional wavelet neural networks	APPLIED INTELLIGENCE	other		2021	51	6	4106	4126
Liu, Yidi; Yang, Qi; Li, Yao; Zhang, Long; Luo, Sanzhong	Application of Machine Learning in Organic Chemistry	CHINESE JOURNAL OF ORGANIC CHEMISTRY	other		2020	40	11	3812	3827
Toharudin, Toni; Pontoh, Resa Septiani; Caraka, Rezzy Eko; Zahroh, Solichatus; Lee, Youngjo; Chen, Rung Ching	Employing long short-term memory and Facebook prophet model in air temperature forecasting	COMMUNICATIONS IN STATISTICS-SIMULATION AND COMPUTATION	other		2023	52	2	279	290
Li, Yujian; Shan, Chuanhui; Li, Houjun; Ou, Jun	A capsule-unified framework of deep neural networks for graphical programming	SOFT COMPUTING	other		2021	25	5	3849	3871
Mendonca, Gustavo H. M.; Ferreira, Fernando G. D. C.; Cardoso, Rodrigo T. N.; Martins, Flavio V. C.	Multi-attribute decision making applied to financial portfolio optimization problem	EXPERT SYSTEMS WITH APPLICATIONS	other		2020	158				113527
Aaij, R.; Beteta, C. Abellan; Ackernley, T.; Adeva, B.; Adinolfi, M.; Afsharnia, H.; Aidala, C. A.; Aiola, S.; Ajaltouni, Z.; Akar, S.; Albrecht, J.; Alessio, F.; Alexander, M.; Alfonso Albero, A.; Aliouche, Z.; Alkhazov, G.; Cartelle, P. Alvarez; Alves, A. A., Jr.; Amato, S.; Amhis, Y.; An, L.; Anderlini, L.; Andreassi, G.; Andreianov, A.; Andreotti, M.; Archilli, F.; Artamonov, A.; Artuso, M.; …	Study of the lineshape of the χc1 (3872) state	PHYSICAL REVIEW D	other		2020	102	9			92005
Friedman, Alexander; Hueske, Emily; Drammis, Sabrina M.; Arana, Sebastian E. Toro; Nelson, Erik D.; Carter, Cody W.; Delcasso, Sebastien; Rodriguez, Raimundo X.; Lutwak, Hope; DiMarco, Kaden S.; Zhang, Qingyang; Rakocevic, Lara, I; Hu, Dan; Xiong, Joshua K.; Zhao, Jiajia; Gibb, Leif G.; Yoshida, Tomoko; Siciliano, Cody A.; Diefenbach, Thomas J.; Ramakrishnan, Charu; Deisseroth, Karl; Graybiel, An…	Striosomes Mediate Value-Based Learning Vulnerable in Age and a Huntington's Disease Model	CELL	Biology		2020	183	4	918	+
Alkinani, Husam H.; Al-Hameedi, Abo Taleb T.; Dunn-Norman, Shari	Artificial neural network models to predict lost circulation in natural and induced fractures	SN APPLIED SCIENCES	other		2020	2	12			1980
Boukerche, Azzedine; Wang, Jiahao	Machine Learning-based traffic prediction models for Intelligent Transportation Systems	COMPUTER NETWORKS	other		2020	181				107530
Hadimani, Lingaraj; Garg, Neerja Mittal	Automatic surface defects classification of Kinnow mandarins using combination of multi-feature fusion techniques	JOURNAL OF FOOD PROCESS ENGINEERING	other		2021	44	1			e13589
Habibi, Vahid; Ahmadi, Hasan; Jafari, Mohammad; Moeini, Abolfazl	Quantitative assessment of soil salinity using remote sensing data based on the artificial neural network, case study: Sharif Abad Plain, Central Iran	MODELING EARTH SYSTEMS AND ENVIRONMENT	other		2021	7	2	1373	1383
Guillen, Alberto; Martinez, Jose; Carceller, Juan Miguel; Herrera, Luis Javier	A Comparative Analysis of Machine Learning Techniques for Muon Count in UHECR Extensive Air-Showers	ENTROPY	other		2020	22	11			1216
Luo, X. J.	A novel clustering-enhanced adaptive artificial neural network model for predicting day-ahead building cooling demand	JOURNAL OF BUILDING ENGINEERING	other		2020	32				101504
Opela, Petr; Kawulok, Petr; Schindler, Ivo; Kawulok, Rostislav; Rusz, Stanislav; Navratil, Horymir	On the Zener-Hollomon Parameter, Multi-Layer Perceptron and Multivariate Polynomials in the Struggle for the Peak and Steady-State Description	METALS	other		2020	10	11			1413
Russwurm, Marc; Koerner, Marco	Self-attention for raw optical Satellite Time Series Classification	ISPRS JOURNAL OF PHOTOGRAMMETRY AND REMOTE SENSING	other		2020	169		421	435
Sajjad, Muhammad; Khan, Samee Ullah; Khan, Noman; Haq, Ijaz Ul; Ullah, Amin; Lee, Mi Young; Baik, Sung Wook	Towards Efficient Building Designing: Heating and Cooling Load Prediction via Multi-Output Model	SENSORS	other		2020	20	22			6419
Shittu, Abdulhakim Adeoye; Mehmanparast, Ali; Shafiee, Mahmood; Kolios, Athanasios; Hart, Phil; Pilario, Karl	Structural reliability assessment of offshore wind turbine support structures subjected to pitting corrosion-fatigue: A damage tolerance modelling approach	WIND ENERGY	other		2020	23	11	2004	2026
Wang, Lu; Xiao, Min; Zhou, Shuai; Song, Yurong; Cao, Jinde	Stability and Hopf Bifurcation of Nearest-Neighbor Coupled Neural Networks With Delays	JOURNAL OF COMPUTATIONAL AND NONLINEAR DYNAMICS	other		2020	15	11			111005
Binelo, Marcia F. B.; Sausen, Airam T. Z. R.; Sausen, Paulo S.; Binelo, Manuel O.; de Campos, Mauricio	Multi-phase method of estimation and adaptation of parameters of electrical battery models	INTERNATIONAL JOURNAL OF ENERGY RESEARCH	other		2021	45	1	1023	1037
Schranghamer, Thomas F.; Oberoi, Aaryan; Das, Saptarshi	Graphene memristive synapses for high precision neuromorphic computing	NATURE COMMUNICATIONS	other		2020	11	1			5474
Kloeden, Peter E.; Villarragut, Victor M.	Sigmoidal Approximations of a Nonautonomous Neural Network with Infinite Delay and Heaviside Function	JOURNAL OF DYNAMICS AND DIFFERENTIAL EQUATIONS	other		2022	34	1	721	745
Morgan, Alex	Against neuroclassicism: On the perils of armchair neuroscience	MIND & LANGUAGE	other		2022	37	3	329	355
Tong, Zheng; Gao, Jie; Yuan, Dongdong	Advances of deep learning applications in ground-penetrating radar: A survey	CONSTRUCTION AND BUILDING MATERIALS	other		2020	258				120371
Wang, Yuxiao; Cao, Yuting; Guo, Zhenyuan; Huang, Tingwen; Wen, Shiping	Event-based sliding-mode synchronization of delayed memristive neural networks via continuous/periodic sampling algorithm	APPLIED MATHEMATICS AND COMPUTATION	other		2020	383				125379
Laugerotte, E.; Luque, J-G; Mignot, L.; Nicart, F.	Multilinear representations of free pros	LINEAR & MULTILINEAR ALGEBRA	other		2020	68	10	1911	1955
Aghelpour, Pouya; Guan, Yiqing; Bahrami-Pichaghchi, Hadigheh; Mohammadi, Babak; Kisi, Ozgur; Zhang, Danrong	Using the MODIS Sensor for Snow Cover Modeling and the Assessment of Drought Effects on Snow Cover in a Mountainous Area	REMOTE SENSING	other		2020	12	20			3437
Aracena, Julio; Gadouleau, Maximilien; Richard, Adrien; Salinas, Lilian	Fixing monotone Boolean networks asynchronously	INFORMATION AND COMPUTATION	other		2020	274				104540
Casado, Rafael; Bermudez, Aurelio	Neural Network-Based Aircraft Conflict Prediction in Final Approach Maneuvers	ELECTRONICS	other		2020	9	10			1708
Cheng, Chin-Hsiang; Lin, Yu-Ting	Optimization of a Stirling Engine by Variable-Step Simplified Conjugate-Gradient Method and Neural Network Training Algorithm	ENERGIES	other		2020	13	19			5164
Hempel, Sabrina; Adolphs, Julian; Landwehr, Niels; Willink, Dilya; Janke, David; Amon, Thomas	Supervised Machine Learning to Assess Methane Emissions of a Dairy Building with Natural Ventilation	APPLIED SCIENCES-BASEL	other		2020	10	19			6938
Ju, Harang; Kim, Jason Z.; Beggs, John M.; Bassett, Danielle S.	Network structure of cascading neural systems predicts stimulus propagation and recovery	JOURNAL OF NEURAL ENGINEERING	other		2020	17	5			56045
Malgaroli, Matteo; Schultebraucks, Katharina	Artificial Intelligence and Posttraumatic Stress Disorder (PTSD) An Overview of Advances in Research and Emerging Clinical Applications	EUROPEAN PSYCHOLOGIST	other		2020	25	4	272	282
Tikhamarine, Yazid; Souag-Gamane, Doudja; Ahmed, Ali Najah; Sammen, Saad Sh; Kisi, Ozgur; Huang, Yuk Feng; El-Shafie, Ahmed	Rainfall-runoff modelling using improved machine learning methods: Harris hawks optimizer vs. particle swarm optimization	JOURNAL OF HYDROLOGY	other		2020	589				125133
Wang, Bo; Moayedi, Hossein; Nguyen, Hoang; Foong, Loke Kok; Rashid, Ahmad Safuan A.	Feasibility of a novel predictive technique based on artificial neural network optimized with particle swarm optimization estimating pullout bearing capacity of helical piles	ENGINEERING WITH COMPUTERS	other		2020	36	4	1315	1324
Wang, Xuan; Schneider, Helmut; Walsh, Kenneth R.	A Predictive Analytics Approach to Building a Decision Support System for Improving Graduation Rates at a Four-Year College	JOURNAL OF ORGANIZATIONAL AND END USER COMPUTING	other		2020	32	4	43	62
Xiao, Shanlin; Liu, Wei; Guo, Yuhao; Yu, Zhiyi	Low-Cost Adaptive Exponential Integrate-and-Fire Neuron Using Stochastic Computing	IEEE TRANSACTIONS ON BIOMEDICAL CIRCUITS AND SYSTEMS	Biology		2020	14	5	942	950
Yuan, Chao; Moayedi, Hossein	The performance of six neural-evolutionary classification techniques combined with multi-layer perception in two-layered cohesive slope stability analysis and failure recognition	ENGINEERING WITH COMPUTERS	other		2020	36	4	1705	1714
Zhang, Shikun; Bian, Liheng; Zhang, Yongyou	High-accuracy inverse optical design by combining machine learning and knowledge-depended optimization	JOURNAL OF OPTICS	other		2020	22	10			105802
Huang, Liyuan; Ling, Chen	Practicing deep learning in materials science: An evaluation for predicting the formation energies	JOURNAL OF APPLIED PHYSICS	other		2020	128	12			124901
Cano-Rocha, Hector; Gonzalez-Garcia, Raul	Stochastic One-Step Training for Feedforward Artificial Neural Networks	NEURAL PROCESSING LETTERS	other		2020	52	3	2021	2041
Mandal, Indrajit; Pal, Swades	Modelling human health vulnerability using different machine learning algorithms in stone quarrying and crushing areas of Dwarka river Basin, Eastern India	ADVANCES IN SPACE RESEARCH	other		2020	66	6	1351	1371
Treccani, Carloalberto	The brain, the artificial neural network and the snake: why we see what we see	AI & SOCIETY	other		2021	36	4	1167	1175
Biswas, A.; McIver, J.; Mahabal, A.	New methods to assess and improve LIGO detector duty cycle	CLASSICAL AND QUANTUM GRAVITY	other		2020	37	17			175008
Liu, Yue; Colburn, Alex; Inanici, Mehlika	Deep neural network approach for annual luminance simulations	JOURNAL OF BUILDING PERFORMANCE SIMULATION	other		2020	13	5	532	554
Al-Roomi, Ali R.; El-Hawary, Mohamed E.	Universal Functions Originator	APPLIED SOFT COMPUTING	other		2020	94				106417
Arraut, Ivan; Diaz, Diana	On the Loss of Learning Capability Inside an Arrangement of Neural Networks: The Bottleneck Effect in Black-Holes	SYMMETRY-BASEL	other		2020	12	9			1484
Bablani, Annushree; Edla, Damodar Reddy; Kuppili, Venkatanareshbabu; Ramesh, Dharavath	A multi stage EEG data classification using k-means and feed forward neural network	CLINICAL EPIDEMIOLOGY AND GLOBAL HEALTH	Biology		2020	8	3	718	724
Canario, Joao Paulo; Mello, Rodrigo; Curilem, Millaray; Huenupan, Fernando; Rios, Ricardo	In-depth comparison of deep artificial neural network architectures on seismic events classification	JOURNAL OF VOLCANOLOGY AND GEOTHERMAL RESEARCH	other		2020	401				106881
Carozza, Stefano; Cimmino, Maddalena	Artificial neural network implementation for masonry compressive strength estimation	PROCEEDINGS OF THE INSTITUTION OF CIVIL ENGINEERS-STRUCTURES AND BUILDINGS	other		2020	173	9	635	645
Combettes, Patrick L.; Pesquet, Jean-Christophe	Deep Neural Network Structures Solving Variational Inequalities	SET-VALUED AND VARIATIONAL ANALYSIS	other		2020	28	3	491	518
Delgado, J. M. P. Q.; Silva, F. A. N.; Azevedo, A. C.; Silva, D. F.; Campello, R. L. B.; Santos, R. L.	Artificial neural networks to assess the useful life of reinforced concrete elements deteriorated by accelerated chloride tests	JOURNAL OF BUILDING ENGINEERING	other		2020	31				101445
Deore, Harshal; Agrawal, Akshat; Jaglan, Vivek; Nagpal, Pooja; Sharma, Mayank Mohan	A NEW APPROACH FOR NAVIGATION AND TRAFFIC SIGNS INDICATION USING MAP INTEGRATED AUGMENTED REALITY FOR SELF-DRIVING CARS	SCALABLE COMPUTING-PRACTICE AND EXPERIENCE	other		2020	21	3	441	450
Kapatia, Gargi; Dey, Pranab; Saikia, Uma Nahar	Artificial neural network model to distinguish pleomorphic adenoma from adenoid cystic carcinoma on fine needle aspiration cytology	CYTOPATHOLOGY	Biology		2020	31	5	445	450
Kimaev, Grigoriy; Ricardez-Sandoval, Luis A.	Artificial Neural Networks for dynamic optimization of stochastic multiscale systems subject to uncertainty	CHEMICAL ENGINEERING RESEARCH & DESIGN	other		2020	161		11	25
Kramm, Tanja; Hoffmeister, Dirk	Assessing the influence of environmental factors and datasets on soil type prediction with two machine learning algorithms in a heterogeneous area in the Rur catchment, Germany	GEODERMA REGIONAL	other		2020	22				e00316
Mathur, Pankaj; Srivastava, Shweta; Xu, Xiaowei; Mehta, Jawahar L.	Artificial Intelligence, Machine Learning, and Cardiovascular Disease	CLINICAL MEDICINE INSIGHTS-CARDIOLOGY	other		2020	14				1.17955e+15
Papanikolaou, Apostolos; Xing-Kaeding, Yan; Strobel, Johannes; Kanellopoulou, Aphrodite; Zaraphonitis, George; Tolo, Edmund	Numerical and Experimental Optimization Study on a Fast, Zero Emission Catamaran	JOURNAL OF MARINE SCIENCE AND ENGINEERING	other		2020	8	9			657
Saad, Aya; Stahl, Annette; Vage, Andreas; Davies, Emlyn; Nordam, Tor; Aberle, Nicole; Ludvigsen, Martin; Johnsen, Geir; Sousa, Joao; Rajan, Kanna	Advancing Ocean Observation with a AI-Diven Mobile Robotic Explorer	OCEANOGRAPHY	other		2020	33	3	50	59
Shalumov, Vitaly	Cooperative online Guide-Launch-Guide policy in a target-missile-defender engagement using deep reinforcement learning	AEROSPACE SCIENCE AND TECHNOLOGY	other		2020	104				105996
Townsend, Joe; Chaton, Thomas; Monteiro, Joao M.	Extracting Relational Explanations From Deep Neural Networks: A Survey From a Neural-Symbolic Perspective	IEEE TRANSACTIONS ON NEURAL NETWORKS AND LEARNING SYSTEMS	other		2020	31	9	3456	3470
Wu, Yan-Jing; Hwang, Po-Chun; Hwang, Wen-Shyang; Cheng, Ming-Hua	Artificial Intelligence Enabled Routing in Software Defined Networking	APPLIED SCIENCES-BASEL	other		2020	10	18			6564
Ye, Xinyu; Moayedi, Hossein; Khari, Mandy; Foong, Loke Kok	Metaheuristic-hybridized multilayer perceptron in slope stability analysis	SMART STRUCTURES AND SYSTEMS	other		2020	26	3	263	275
Yin, Qishuai; Yang, Jin; Hou, Xinxin; Tyagi, Mayank; Zhou, Xu; Cao, Bohan; Sun, Ting; Li, Lilin; Xu, Dongsheng	Drilling performance improvement in offshore batch wells based on rig state classification using machine learning	JOURNAL OF PETROLEUM SCIENCE AND ENGINEERING	other		2020	192				107306
Kimaev, Grigoriy; Ricardez-Sandoval, Luis A.	Artificial Neural Network Discrimination for Parameter Estimation and Optimal Product Design of Thin Films Manufactured by Chemical Vapor Deposition	JOURNAL OF PHYSICAL CHEMISTRY C	other		2020	124	34	18615	18627
Tian, Ye; Yao, Xiaobai A.; Mu, Lan; Fan, Qinjin; Liu, Yijun	Integrating meteorological factors for better understanding of the urban form-air quality relationship	LANDSCAPE ECOLOGY	Biology		2020	35	10	2357	2373
Grove, Matt; Blinkhorn, James	Neural networks differentiate between Middle and Later Stone Age lithic assemblages in eastern Africa	PLOS ONE	other		2020	15	8			e0237528
Lin, Chia-Hung; Lin, Yu-Chien; Wu, Yen-Jung; Chung, Wei-Ho; Lee, Ta-Sung	A Survey on Deep Learning-Based Vehicular Communication Applications	JOURNAL OF SIGNAL PROCESSING SYSTEMS FOR SIGNAL IMAGE AND VIDEO TECHNOLOGY	other		2021	93	4	369	388
Qian, Xiaoxiao; Tang, Cheng; Todo, Yuki; Lin, Qiuzhen; Ji, Junkai	Evolutionary Dendritic Neural Model for Classification Problems	COMPLEXITY	other		2020	2020				6296209
Anselmi, Fabio; Patel, Ankit; Rosasco, Lorenzo	Neurally plausible mechanisms for learning selective and invariant representations	JOURNAL OF MATHEMATICAL NEUROSCIENCE	other		2020	10	1			12
Cooke, James E.; Lee, Julie J.; Bartlett, Edward L.; Wang, Xiaoqin; Bendor, Daniel	Post-stimulatory activity in primate auditory cortex evoked by sensory stimulation during passive listening	SCIENTIFIC REPORTS	Biology		2020	10	1			13885
Pouly, Marc; Koller, Thomas; Gottfrois, Philippe; Lionetti, Simone	Artificial intelligence in image analysis-fundamentals and new developments	HAUTARZT	other		2020	71	9	660	668
Al Tobi, Maamar; Bevan, Geraint; Wallace, Peter; Harrison, David; Okedu, Kenneth Eloghene	Faults diagnosis of a centrifugal pump using multilayer perceptron genetic algorithm back propagation and support vector machine with discrete wavelet transform-based feature extraction	COMPUTATIONAL INTELLIGENCE	other		2021	37	1	21	46
Senturk Acar, Merve	Multi-stage artificial neural network structure-based optimization of geothermal energy powered Kalina cycle	JOURNAL OF THERMAL ANALYSIS AND CALORIMETRY	other		2021	145	3	829	849
Zhang, Guangnan; Ali, Zainab Hasan; Aldlemy, Mohammed Suleman; Mussa, Mohamed H.; Salih, Sinan Q.; Hameed, Mohammed Majeed; Al-Khafaji, Zainab S.; Yaseen, Zaher Mundher	Reinforced concrete deep beam shear strength capacity modelling using an integrative bio-inspired algorithm with an artificial intelligence model	ENGINEERING WITH COMPUTERS	other		2022	38	SUPPL 1	15	28
Madichetty, Sreenivasulu; Sridevi, M.	Classifying informative and non-informative tweets from the twitter by adapting image features during disaster	MULTIMEDIA TOOLS AND APPLICATIONS	other		2020	79	39-40	28901	28923
Carson, Jason M.; Chakshu, Neeraj Kavan; Sazonov, Igor; Nithiarasu, Perumal	Artificial intelligence approaches to predict coronary stenosis severity using non-invasive fractional flow reserve	PROCEEDINGS OF THE INSTITUTION OF MECHANICAL ENGINEERS PART H-JOURNAL OF ENGINEERING IN MEDICINE	other		2020	234	11	1337	1350	954411920946526
Anagnostis, Athanasios; Papageorgiou, Elpiniki; Bochtis, Dionysis	Application of Artificial Neural Networks for Natural Gas Consumption Forecasting	SUSTAINABILITY	other		2020	12	16			6409
Bae, Juhee; Li, Yurong; Stahl, Niclas; Mathiason, Gunnar; Kojola, Niklas	Using Machine Learning for Robust Target Prediction in a Basic Oxygen Furnace System	METALLURGICAL AND MATERIALS TRANSACTIONS B-PROCESS METALLURGY AND MATERIALS PROCESSING SCIENCE	other		2020	51	4	1632	1645
Chen, Shih-Yu; Chang, Chuan-Yu; Ou, Cheng-Syue; Lien, Chou-Tien	Detection of Insect Damage in Green Coffee Beans Using VIS-NIR Hyperspectral Imaging	REMOTE SENSING	other		2020	12	15			2348
Cheng, Qixiang; Kwon, Jihye; Glick, Madeleine; Bahadori, Meisam; Carloni, Luca P.; Bergman, Keren	Silicon Photonics Codesign for Deep Learning	PROCEEDINGS OF THE IEEE	other		2020	108	8	1261	1282
Ellis, J. L.; Jacobs, M.; Dijkstra, J.; van Laar, H.; Cant, J. P.; Tulpan, D.; Ferguson, N.	Review: Synergy between mechanistic modelling and data-driven models for modern animal production systems in the era of big data	ANIMAL	Biology		2020	14		S223	S237	PII S1751731120000312
Fayyad, Jamil; Jaradat, Mohammad A.; Gruyer, Dominique; Najjaran, Homayoun	Deep Learning Sensor Fusion for Autonomous Vehicle Perception and Localization: A Review	SENSORS	other		2020	20	15			4220
Ma, Xinyan; Foong, Loke Kok; Morasaei, Armin; Ghabussi, Aria; Lyu, Zongjie	Swarm-based hybridizations of neural network for predicting the concrete strength	SMART STRUCTURES AND SYSTEMS	other		2020	26	2	241	251
Nadel, L.; Maurer, A. P.	Recalling Lashley and reconsolidating Hebb	HIPPOCAMPUS	Biology		2020	30	8	776	793
Serag, Ahmed; Abu-Samra, Soliman; Zayed, Tarek	Level of Service-Based Asset Management Framework for Water Supply Systems	JOURNAL OF PIPELINE SYSTEMS ENGINEERING AND PRACTICE	other		2020	11	3			4020026
Shin, Dongjoo; Yoo, Hoi-Jun	The Heterogeneous Deep Neural Network Processor With a Non-von Neumann Architecture	PROCEEDINGS OF THE IEEE	other		2020	108	8	1245	1260
van de Burgt, Yoeri; Gkoupidenis, Paschalis	Organic materials and devices for brain-inspired computing: From artificial implementation to biophysical realism	MRS BULLETIN	other		2020	45	8	631	640
Oprea, Alexandru; Weimar, Udo	Gas sensors based on mass-sensitive transducers. Part 2: Improving the sensors towards practical application	ANALYTICAL AND BIOANALYTICAL CHEMISTRY	Biology		2020	412	25	6707	6776
Bermudez-Contreras, Edgar; Clark, Benjamin J.; Wilber, Aaron	The Neuroscience of Spatial Navigation and the Relationship to Artificial Intelligence	FRONTIERS IN COMPUTATIONAL NEUROSCIENCE	other		2020	14				63
Fadaee, Marzieh; Mahdavi-Meymand, Amin; Zounemat-Kermani, Mohammad	Suspended sediment prediction using integrative soft computing models: on the analogy between the butterfly optimization and genetic algorithms	GEOCARTO INTERNATIONAL	other		2022	37	4	961	977
Damiati, Safa A.	Digital Pharmaceutical Sciences	AAPS PHARMSCITECH	other		2020	21	6			206
Bourriaud, Alexandre; Loubere, Raphael; Turpault, Rodolphe	A Priori Neural Networks Versus A Posteriori MOOD Loop: A High Accurate 1D FV Scheme Testing Bed	JOURNAL OF SCIENTIFIC COMPUTING	other		2020	84	2			31
Gan, Xingcheng; Pei, Ji; Wang, Wenjie; Yuan, Shouqi; Tang, Yajing	Multi-component optimization of a vertical inline pump based on multi-objective pso and artificial neural network	JOURNAL OF MECHANICAL SCIENCE AND TECHNOLOGY	other		2020	34	12	4883	4896
Tariq, Zeeshan; Murtaza, Mobeen; Mahmoud, Mohamed	Development of New Rheological Models for Class G Cement with Nanoclay as an Additive Using Machine Learning Techniques	ACS OMEGA	other		2020	5	28	17646	17657
Myszczynska, Monika A.; Ojamies, Poojitha N.; Lacoste, Alix M. B.; Neil, Daniel; Saffari, Amir; Mead, Richard; Hautbergue, Guillaume M.; Holbrook, Joanna D.; Ferraiuolo, Laura	Applications of machine learning to diagnosis and treatment of neurodegenerative diseases	NATURE REVIEWS NEUROLOGY	Biology		2020	16	8	440	456
Ali, Abder-Rahman; Li, Jingpeng; Kanwal, Summrina; Yang, Guang; Hussain, Amir; O'Shea, Jane	A Novel Fuzzy Multilayer Perceptron (F-MLP) for the Detection of Irregularity in Skin Lesion Border Using Dermoscopic Images	FRONTIERS IN MEDICINE	Biology		2020	7				297
Hong, Lin; Deng, Lianbing; Li, Daming; Wang, Harry Haoxiang	Artificial intelligence point-to-point signal communication network optimization based on ubiquitous clouds	INTERNATIONAL JOURNAL OF COMMUNICATION SYSTEMS	other		2021	34	6			e4507
Baram, Yoram	Primal-size neural circuits in meta-periodic interaction	COGNITIVE NEURODYNAMICS	other		2021	15	2	359	367
Estevez, Javier; Antonio Bellido-Jimenez, Juan; Liu, Xiaodong; Penelope Garcia-Marin, Amanda	Monthly Precipitation Forecasts Using Wavelet Neural Networks Models in a Semiarid Environment	WATER	other		2020	12	7			1909
Huang, Yanbo	Research status and applications of nature-inspired algorithms for agri-food production	INTERNATIONAL JOURNAL OF AGRICULTURAL AND BIOLOGICAL ENGINEERING	Biology		2020	13	4	1	9
Lu, Qin; Zhu, Jin; Zhang, Wei	Quantification of Fatigue Damage for Structural Details in Slender Coastal Bridges Using Machine Learning-Based Methods	JOURNAL OF BRIDGE ENGINEERING	other		2020	25	7			4020033
Marchwiany, Maciej E.; Birowska, Magdalena; Popielski, Mariusz; Majewski, Jacek A.; Jastrzebska, Agnieszka M.	Surface-Related Features Responsible for Cytotoxic Behavior of MXenes Layered Materials Predicted with Machine Learning Approach	MATERIALS	other		2020	13	14			3083
Sindic, Caleb M. T.; Riday, Heathcliffe	Using image object recognition to increase biomass in red clover (Trifolium pratense L.) breeding	CROP SCIENCE	other		2020	60	4	1770	1781
Xiao, Han; Xu, Ge	Neural Decision Tree Towards Fully Functional Neural Graph	UNMANNED SYSTEMS	other		2020	8	3	203	210
Zhang, Jin; Li, Jingyue	Testing and verification of neural-network-based safety-critical control software: A systematic literature review	INFORMATION AND SOFTWARE TECHNOLOGY	other		2020	123				106296
Mohammadi, Mojtaba; Fatemi Aghda, Seyed Mahmoud; Talkhablou, Mehdi; Cheshomi, Akbar	Prediction of the shear strength parameters from easily-available soil properties by means of multivariate regression and artificial neural network methods	GEOMECHANICS AND GEOENGINEERING-AN INTERNATIONAL JOURNAL	other		2022	17	2	442	454
Hoepken, Wolfram; Eberle, Tobias; Fuchs, Matthias; Lexhagen, Maria	Improving Tourist Arrival Prediction: A Big Data and Artificial Neural Network Approach	JOURNAL OF TRAVEL RESEARCH	other		2021	60	5	998	1017	47287520921244
Raptis, Savvas; Aminalragia-Giamini, Sigiava; Karlsson, Tomas; Lindberg, Martin	Classification of Magnetosheath Jets Using Neural Networks and High Resolution OMNI (HRO) Data	FRONTIERS IN ASTRONOMY AND SPACE SCIENCES	other		2020	7				24
Bhattacharjee, Kamalika; Naskar, Nazma; Roy, Souvik; Das, Sukanta	A survey of cellular automata: types, dynamics, non-uniformity and applications	NATURAL COMPUTING	other		2020	19	2	433	461
Endri, Elizabeth; Sheta, Alaa; Turabieh, Hamza	Road Damage Detection Utilizing Convolution Neural Network and Principal Component Analysis	INTERNATIONAL JOURNAL OF ADVANCED COMPUTER SCIENCE AND APPLICATIONS	other		2020	11	6	670	678
Grier, David Alan	An Ambassador for Neural Networks	COMPUTER	other		2020	53	6	82	84
Hashia, Bazila; Mir, Ajaz Hussain	Texture features' based classification of MR images of normal and herniated intervertebral discs	MULTIMEDIA TOOLS AND APPLICATIONS	other		2020	79	21-22	15171	15190
He, Yuan; Huang, Lingying; Ding, Can; Zou, Yue; Huang, Ping	A Correlation Coupling Prediction of Island Tourist Based on Multi Key Words of Web Search Index: A Case Study of Gulang Island in Xiamen	JOURNAL OF COASTAL RESEARCH	other		2020			373	378
Sefiddashti, Fariba Masoomi; Haddadi, Hedayat; Asadpour, Saeid; Nasab, Shima Ghanavati	Prediction of IC50 Values of 2-benzyloxy benzamide Derivatives using Multiple Linear Regression and Artificial Neural Network Methods	IRANIAN JOURNAL OF MATHEMATICAL CHEMISTRY	other		2020	11	3	179	199
Seo, Hyunseok; Khuzani, Masoud Badiei; Vasudevan, Varun; Huang, Charles; Ren, Hongyi; Xiao, Ruoxiu; Jia, Xiao; Xing, Lei	Machine learning techniques for biomedical image segmentation: An overview of technical aspects and introduction to state-of-art applications	MEDICAL PHYSICS	Biology		2020	47	5	E148	E167
Tiyasha; Tran Minh Tung; Yaseen, Zaher Mundher	A survey on river water quality modelling using artificial intelligence models: 2000-2020	JOURNAL OF HYDROLOGY	other		2020	585				124670
Tikhamarine, Yazid; Malik, Anurag; Souag-Gamane, Doudja; Kisi, Ozgur	Artificial intelligence models versus empirical equations for modeling monthly reference evapotranspiration	ENVIRONMENTAL SCIENCE AND POLLUTION RESEARCH	Biology		2020	27	24	30001	30019
Sanni-Anibire, Muizz O.; Zin, Rosli Mohamad; Olatunji, Sunday Olusanya	Machine learning model for delay risk assessment in tall building projects	INTERNATIONAL JOURNAL OF CONSTRUCTION MANAGEMENT	other		2022	22	11	2134	2143
Cao, Jay; Chen, Jacky; Hull, John	A neural network approach to understanding implied volatility movements	QUANTITATIVE FINANCE	other		2020	20	9	1405	1413
Putatunda, Sayan	Care2Vec: a hybrid autoencoder-based approach for the classification of self-care problems in physically disabled children	NEURAL COMPUTING & APPLICATIONS	other		2020	32	23	17669	17680
Breen, Philip G.; Foley, Christopher N.; Boekholt, Tjarda; Zwart, Simon Portegies	Newton versus the machine: solving the chaotic three-body problem using deep neural networks	MONTHLY NOTICES OF THE ROYAL ASTRONOMICAL SOCIETY	other		2020	494	2	2465	2470
Destefano, Mariela	THE PROBLEM OF MERGE	ANALISIS FILOSOFICO	Philosophy		2020	40	1	63	91
Guo, Zhanjun; Moayedi, Hossein; Foong, Loke Kok; Bahiraei, Mehdi	Optimal modification of heating, ventilation, and air conditioning system performances in residential buildings using the integration of metaheuristic optimization and neural computing	ENERGY AND BUILDINGS	other		2020	214				109866
Kikinis, Ron; Wells, William M., III	Detection of Brain Metastases with Deep Learning Single-Shot Detector Algorithms	RADIOLOGY	Biology		2020	295	2	416	417
Lee, Hyunjae; Seo, Eun Young; Ju, Hyosang; Kim, Sang-Hyo	On Training Neural Network Decoders of Rate Compatible Polar Codes via Transfer Learning	ENTROPY	other		2020	22	5			496
Li, Peijun; Zha, Yuanyuan; Shi, Liangsheng; Tso, Chak-Hau Michael; Zhang, Yonggen; Zeng, Wenzhi	Comparison of the use of a physical-based model with data assimilation and machine learning methods for simulating soil water dynamics	JOURNAL OF HYDROLOGY	other		2020	584				124692
Moayedi, Hossein; Gor, Mesut; Khari, Mahdy; Foong, Loke Kok; Bahiraei, Mehdi; Dieu Tien Bui	Hybridizing four wise neural-metaheuristic paradigms in predicting soil shear strength	MEASUREMENT	other		2020	156				107576
Pan, Xiao; Yang, T. Y.	Postdisaster image-based damage detection and repair cost estimation of reinforced concrete buildings using dual convolutional neural networks	COMPUTER-AIDED CIVIL AND INFRASTRUCTURE ENGINEERING	other		2020	35	5	495	510
Tien-Thinh Le	Surrogate Neural Network Model for Prediction of Load-Bearing Capacity of CFSS Members Considering Loading Eccentricity	APPLIED SCIENCES-BASEL	other		2020	10	10			3452
Velazquez-Rodriguez, Jose-Luis; Villuendas-Rey, Yenny; Camacho-Nieto, Oscar; Yanez-Marquez, Cornelio	A Novel and Simple Mathematical Transform Improves the Perfomance of Lernmatrix in Pattern Classification	MATHEMATICS	other		2020	8	5			732
Sengupta, Saptarshi; Basak, Sanchita; Saikia, Pallabi; Paul, Sayak; Tsalavoutis, Vasilios; Atiah, Frederick; Ravi, Vadlamani; Peters, Alan	A review of deep learning with special emphasis on architectures, applications and recent trends	KNOWLEDGE-BASED SYSTEMS	other		2020	194				105596
Bahiraei, Mehdi; Nazari, Saeed; Moayedi, Hossein; Safarzadeh, Habibollah	Using neural network optimized by imperialist competition method and genetic algorithm to predict water productivity of a nanofluid-based solar still equipped with thermoelectric modules	POWDER TECHNOLOGY	other		2020	366		571	586
Kim, Kyungmin; Li, Tjonnie G. F.; Lo, Rico K. L.; Sachdev, Surabhi; Yuen, Robin S. H.	Ranking candidate signals with machine learning in low-latency searches for gravitational waves from compact binary mergers	PHYSICAL REVIEW D	other		2020	101	8			83006
Beckett, Stephen	Knowledge Conditioned by the Void: On Complexity and the Design Problem	DESIGN ISSUES	other		2020	36	2	6	17
de Souza Filho, Erito Marques; Fernandes, Fernando de Amorim; de Abreu Soares, Celine Lacerda; Seixas, Flavio Luiz; dos Santos, Alair Augusto Sarmet M. D.; Gismondi, Ronaldo Altenburg; Mesquita, Evandro Tinoco; Mesquita, Claudio Tinoco	Artificial Intelligence in Cardiology: Concepts, Tools and Challenges - The Horse is the One Who Runs, You Must Be the Jockey	ARQUIVOS BRASILEIROS DE CARDIOLOGIA	Biology		2020	114	4	718	725
Fan, Kenneth L.; Song, David H.	Discussion: Photographic and Video Deepfakes Have Arrived: How Machine Learning May Influence Plastic Surgery	PLASTIC AND RECONSTRUCTIVE SURGERY	other		2020	145	4	1087	1088
Marukame, Takao; Sugino, Junichi; Kitamura, Toshimitsu; Takahashi, Koji; Tamura, Yutaka; Nomura, Kumiko; Mizushima, Koichi; Nishi, Yoshifumi	Integrated analog neurons inspired by mimicking synapses with metal-oxide memristive devices	JAPANESE JOURNAL OF APPLIED PHYSICS	other		2020	59	4			40606
Pradhan, Pranita; Guo, Shuxia; Ryabchykov, Oleg; Popp, Juergen; Bocklitz, Thomas W.	Deep learning a boon for biophotonics?	JOURNAL OF BIOPHOTONICS	Biology		2020	13	6			e201960186
Chicca, E.; Indiveri, G.	A recipe for creating ideal hybrid memristive-CMOS neuromorphic processing systems	APPLIED PHYSICS LETTERS	other		2020	116	12			120501
Bhagat, Suraj Kumar; Tran Minh Tung; Yaseen, Zaher Mundher	Development of artificial intelligence for modeling wastewater heavy metal removal: State of the art, application assessment and possible future research	JOURNAL OF CLEANER PRODUCTION	other		2020	250				119473
Souza, Paulo Vitor de Campos; Soares, Eduardo A.; Guimaraes, Augusto Junio; Araujo, Vanessa Souza; Araujo, Vinicius Jonathan S.; Rezende, Thiago Silva	Autonomous Data Density pruning fuzzy neural network for Optical Interconnection Network	EVOLVING SYSTEMS	other		2021	12	4	899	911
Shahsavar, Amin; Moayedi, Hossein; Al-Waeli, Ali H. A.; Sopian, Kamaruzzaman; Chelvanathan, Puvaneswaran	Machine learning predictive models for optimal design of building-integrated photovoltaic-thermal collectors	INTERNATIONAL JOURNAL OF ENERGY RESEARCH	other		2020	44	7	5675	5695
Falcone, Roberto; Lima, Carmine; Martinelli, Enzo	Soft computing techniques in structural and earthquake engineering: a literature review	ENGINEERING STRUCTURES	other		2020	207				110269
Billman, George E.	Homeostasis: The Underappreciated and Far Too Often Ignored Central Organizing Principle of Physiology	FRONTIERS IN PHYSIOLOGY	other		2020	11				200
Liu, Chanjuan; Wu, Xinling; Wakil, Karzan; Jermsittiparsert, Kittisak; Ho, Lanh Si; Alabduljabbar, Hisham; Alaskar, Abdulaziz; Alrshoudi, Fahed; Alyousef, Rayed; Mohamed, Mustafa	Computational estimation of the earthquake response for fibre reinforced concrete rectangular columns	STEEL AND COMPOSITE STRUCTURES	other		2020	34	5	743	767
Chen, Chong; He, Wei; Zhou, Han; Xue, Yaru; Zhu, Mingda	A comparative study among machine learning and numerical models for simulating groundwater dynamics in the Heihe River Basin, northwestern China	SCIENTIFIC REPORTS	Biology		2020	10	1			3904
Bortolan Neto, Luiz; Saleh, Michael; Pickerd, Vanessa; Yiannakopoulos, George; Mathys, Zenka; Reid, Warren	Rapid mechanical evaluation of quadrangular steel plates subjected to localised blast loadings	INTERNATIONAL JOURNAL OF IMPACT ENGINEERING	other		2020	137				103461
Lee, Hak Min; Kwon, Oh Joon	Performance improvement of horizontal axis wind turbines by aerodynamic shape optimization including aeroealstic deformation	RENEWABLE ENERGY	other		2020	147		2128	2140
Lin, Nung-yao; Chen, Shih-pei; Wang, Sean; Yeh, Calvin	DISPLAYING SPATIAL EPISTEMOLOGIES ON WEB GIS: USING VISUAL MATERIALS FROM THE CHINESE LOCAL GAZETTEERS AS AN EXAMPLE	INTERNATIONAL JOURNAL OF HUMANITIES AND ARTS COMPUTING-A JOURNAL OF DIGITAL HUMANITIES	other		2020	14	1-2	81	97
Moustris, K.; Kavadias, K. A.; Zafirakis, D.; Kaldellis, J. K.	Medium, short and very short-term prognosis of load demand for the Greek Island of Tilos using artificial neural networks and human thermal comfort-discomfort biometeorological data	RENEWABLE ENERGY	other		2020	147		100	109
Qin, Tong; Zhou, Ling; Xiu, Dongbin	Reducing parameter space for neural network training	THEORETICAL AND APPLIED MECHANICS LETTERS	other		2020	10	3	170	181
Ye, Cheng-ming; Liu, Xin; Xu, Hong; Ren, Shi-cong; Li, Yao; Li, Jonathan	Classification of hyperspectral images based on a convolutional neural network and spectral sensitivity	JOURNAL OF ZHEJIANG UNIVERSITY-SCIENCE A	other		2020	21	3	240	248
Ielmini, Daniele; Ambrogio, Stefano	Emerging neuromorphic devices	NANOTECHNOLOGY	other		2020	31	9			92001
Acharyya, Rana; Dey, Arindam; Kumar, Bimlesh	Finite element and ANN-based prediction of bearing capacity of square footing resting on the crest of c-φ soil slope	INTERNATIONAL JOURNAL OF GEOTECHNICAL ENGINEERING	other		2020	14	2	176	187
Ghanbarzadeh, Mitra; Aminghafari, Mina	A novel wavelet artificial neural networks method to predict non-stationary time series	COMMUNICATIONS IN STATISTICS-THEORY AND METHODS	other		2020	49	4	864	878
Ohtsuki, Tomi; Mano, Tomohiro	Drawing Phase Diagrams of Random Quantum Systems by Deep Learning the Wave Functions	JOURNAL OF THE PHYSICAL SOCIETY OF JAPAN	other		2020	89	2			22001
Baram, Yoram	Primal categories of neural polarity codes	COGNITIVE NEURODYNAMICS	other		2020	14	1	125	135
Moayedi, Hossein; Aghel, Babak; Vaferi, Behzad; Foong, Loke Kok; Dieu Tien Bui	The feasibility of Levenberg-Marquardt algorithm combined with imperialist competitive computational method predicting drag reduction in crude oil pipelines	JOURNAL OF PETROLEUM SCIENCE AND ENGINEERING	other		2020	185				106634
Moayedi, Hossein; Gor, Mesut; Lyu, Zongjie; Dieu Tien Bui	Herding Behaviors of grasshopper and Harris hawk for hybridizing the neural network in predicting the soil compression coefficient	MEASUREMENT	other		2020	152				107389
Song, Jin; Wang, Xuemeng; Zhao, Zhipeng; Li, Wei; Zhi, Tian	A survey of neural network accelerator with software development environments	JOURNAL OF SEMICONDUCTORS	other		2020	41	2			21403
[Anonymous]	The only game in town	NATURE MACHINE INTELLIGENCE	other		2020	2	2	83	83
Kaercher, Oskar; Filstrup, Christopher T.; Brauns, Mario; Tasevska, Orhideja; Patceva, Suzana; Hellwig, Niels; Walz, Ariane; Frank, Karin; Markovic, Danijela	Chlorophyll a relationships with nutrients and temperature, and predictions for lakes across perialpine and Balkan mountain regions	INLAND WATERS	other		2020	10	1	29	41
Xing, You-Lu	A Mathematical Theory of Cortex-Receptor Artificial Extension	SCIENTIFIC REPORTS	Biology		2020	10	1			765
Ratnam, J. V.; Dijkstra, H. A.; Behera, Swadhin K.	A machine learning based prediction system for the Indian Ocean Dipole	SCIENTIFIC REPORTS	Biology		2020	10	1			284
Zhou, Jian; Guo, Hongquan; Koopialipoor, Mohammadreza; Jahed Armaghani, Danial; Tahir, M. M.	Investigating the effective parameters on the risk levels of rockburst phenomena by developing a hybrid heuristic algorithm	ENGINEERING WITH COMPUTERS	other		2021	37	3	1679	1694
Duan, Hongliang; Wang, Ling; Zhang, Chengyun; Guo, Lin; Li, Jianjun	Retrosynthesis with attention-based NMT model and chemical analysis of wrong predictions	RSC ADVANCES	other		2020	10	3	1371	1378
Ahmad, Iftikhar; Muhammad Asad, Syed	Predictions of coronavirus COVID-19 distinct cases in Pakistan through an artificial neural network	EPIDEMIOLOGY & INFECTION	Biology		2020	148				e222
Akinyelu, Andronicus A.; Blignaut, Pieter	Convolutional Neural Network-Based Methods for Eye Gaze Estimation: A Survey	IEEE ACCESS	other		2020	8		142581	142605
Alshari, Eissa M.; Azman, Azreen; Doraisamy, Shyamala; Mustapha, Norwati; Alksher, Mostafa	SENTI2VEC: AN EFFECTIVE FEATURE EXTRACTION TECHNIQUE FOR SENTIMENT ANALYSIS BASED ON WORD2VEC	MALAYSIAN JOURNAL OF COMPUTER SCIENCE	other		2020	33	3	240	251
Avellaneda, Florent	Efficient Inference of Optimal Decision Trees	THIRTY-FOURTH AAAI CONFERENCE ON ARTIFICIAL INTELLIGENCE, THE THIRTY-SECOND INNOVATIVE APPLICATIONS OF ARTIFICIAL INTELLIGENCE CONFERENCE AND THE TENTH AAAI SYMPOSIUM ON EDUCATIONAL ADVANCES IN ARTIFICIAL INTELLIGENCE	other		2020	34		3195	3202
Awodey, Steve; Heller, Michael	The homunculus brain and categorical logic	ZAGADNIENIA FILOZOFICZNE W NAUCE-PHILOSOPHICAL PROBLEMS IN SCIENCE	Philosophy		2020		69	253	280
Banimustafa, Ahmed; Hardy, Nigel	A Scientific Knowledge Discovery and Data Mining Process Model for Metabolomics	IEEE ACCESS	other		2020	8		209964	210005
Bautembach, Dennis; Oikonomidis, Iason; Kyriazis, Nikolaos; Argyros, Antonis	Faster and Simpler SNN Simulation with Work Queues	2020 INTERNATIONAL JOINT CONFERENCE ON NEURAL NETWORKS (IJCNN)	other		2020
Bowles, Benjamin; Hancock, Monte; Kirshner, Mitchell; Shaji, Taniya	Biomimetic Design in Augmented Cognition	AUGMENTED COGNITION. THEORETICAL AND TECHNOLOGICAL APPROACHES, AC 2020, PT I	other		2020	12196		226	240
Brusch, Ines	Understanding Customer Preferences Using Image Classification - A Case Study of an Online Travel Community	PROCEEDINGS OF THE 53RD ANNUAL HAWAII INTERNATIONAL CONFERENCE ON SYSTEM SCIENCES	other		2020			953	963
Calin, Ovidiu	Deep Learning Architectures A Mathematical Approach Foreword	DEEP LEARNING ARCHITECTURES: A MATHEMATICAL APPROACH	other		2020			V	+
Camargo, Chico Q.; Louis, Ard A.	Boolean Threshold Networks as Models of Genotype-Phenotype Maps	COMPLEX NETWORKS XI	other		2020			143	155
Capra, Maurizio; Bussolino, Beatrice; Marchisio, Alberto; Masera, Guido; Martina, Maurizio; Shafique, Muhammad	Hardware and Software Optimizations for Accelerating Deep Neural Networks: Survey of Current Trends, Challenges, and the Road Ahead	IEEE ACCESS	other		2020	8		225134	225180
Chiroma, Haruna; Gital, Abdulsalam Ya'u; Rana, Nadim; Abdulhamid, Shafi'i M.; Muhammad, Amina N.; Umar, Aishatu Yahaya; Abubakar, Adamu I.	Nature Inspired Meta-heuristic Algorithms for Deep Learning: Recent Progress and Novel Perspective	ADVANCES IN COMPUTER VISION, CVC, VOL 1	other		2020	943		59	70
Chiu, Huan-Jung; Li, Tzuu-Hseng S.; Kuo, Ping-Huan	Breast Cancer-Detection System Using PCA, Multilayer Perceptron, Transfer Learning, and Support Vector Machine	IEEE ACCESS	other		2020	8		204309	204324
Cilla, Myriam; Martinez, Javier; Pena, Estefania; Angel Martinez, Miguel	Artificial intelligence to predict atheroma plaque vulnerability	ARTIFICIAL INTELLIGENCE IN PRECISION HEALTH: FROM CONCEPT TO APPLICATIONS	other		2020			279	312
Cook, Thomas R.	Neural Networks	MACROECONOMIC FORECASTING IN THE ERA OF BIG DATA: THEORY AND PRACTICE	other		2020	52		161	189
Deshpande, Vedang; Das, Niladri; Tadiparthi, Vaishnav; Bhattacharyya, Raktim	On Neural Network Training from Noisy Data using a Novel Filtering Framework	AIAA SCITECH 2020 FORUM	other		2020
Eljasik-Swoboda, Tobias; Engel, Felix; Hemmje, Matthias	Explainable and Transferrable Text Categorization	DATA MANAGEMENT TECHNOLOGIES AND APPLICATIONS, DATA 2019	other		2020	1255		1	22
Elmousalami, Haytham H.	Artificial Intelligence and Parametric Construction Cost Estimate Modeling: State-of-the-Art Review	JOURNAL OF CONSTRUCTION ENGINEERING AND MANAGEMENT	other		2020	146	1			3119008
Gao, Wei; Raftari, Mehdi; Rashid, Ahmad Safuan A.; Mu'azu, Mohammed Abdullahi; Jusoh, Wan Amizah Wan	A predictive model based on an optimized ANN combined with ICA for predicting the stability of slopes	ENGINEERING WITH COMPUTERS	other		2020	36	1	325	344
Gezawa, Abubakar Sulaiman; Zhang, Yan; Wang, Qicong; Yunqi, Lei	A Review on Deep Learning Approaches for 3D Data Representations in Retrieval and Classifications	IEEE ACCESS	other		2020	8		57566	57593
Gross, Clemens; Voelker, Hendrik	A Comparison of Tuning Methods for PID-Controllers with Fuzzy and Neural Network Controllers	CYBER-PHYSICAL SYSTEMS AND CONTROL	other		2020	95		74	86
Huang, Shuangjie; Zhou, Guoxiong; He, Mingfang; Chen, Aibin; Zhang, Wenzhuo; Hu, Yahui	Detection of Peach Disease Image Based on Asymptotic Non-Local Means and PCNN-IPELM	IEEE ACCESS	other		2020	8		136421	136433
Jyothi, R. L.; Rahiman, M. Abdul	A Multilevel CNN Architecture for Character Recognition from Palm Leaf Images	INTELLIGENT COMPUTING AND COMMUNICATION, ICICC 2019	other		2020	1034		185	193
Khelifi, Lazhar; Mignotte, Max	Deep Learning for Change Detection in Remote Sensing Images: Comprehensive Review and Meta-Analysis	IEEE ACCESS	other		2020	8		126385	126400
Kim, Juhwan; Park, Myungky; Yoon, Yungsuk; Lee, Hyunho	Application of Recurrent Neural Network for Inflow Prediction into Multi-purpose Dam Basin	ADVANCES IN HYDROINFORMATICS, SIMHYDRO 2019	other		2020			397	408
Kota, Vamsi Madhav; Kumar, V. Manoj; Bharatiraja, C.	Deep Learning - A Review	3RD INTERNATIONAL CONFERENCE ON ADVANCES IN MECHANICAL ENGINEERING (ICAME 2020), PTS 1-6	other		2020	912				32068
Lalam, Nageswara; Ng, Wai Pang	Recent development in artificial neural network based distributed fiber optic sensors	2020 12TH INTERNATIONAL SYMPOSIUM ON COMMUNICATION SYSTEMS, NETWORKS AND DIGITAL SIGNAL PROCESSING, CSNDSP	other		2020
Lee, Raymond S. T.	AI Powerful Tools in Quantum Finance	QUANTUM FINANCE: INTELLIGENT FORECAST AND TRADING SYSTEMS	other		2020			159	208
Leenatham, Athiwat; Khemavuk, Premporn	Demand Forecasting Using Artificial Neural Network Based on Quantitative and Qualitative Data	2020 1ST INTERNATIONAL CONFERENCE ON BIG DATA ANALYTICS AND PRACTICES, IBDAP	other		2020			77	82
Li, Jiping; Song, Liang; Zhang, Heye	DFENet: Deep Feature Enhancement Network for Accurate Calculation of Instantaneous Wave-Free Ratio	IEEE JOURNAL OF TRANSLATIONAL ENGINEERING IN HEALTH AND MEDICINE	other		2020	8
Li, Yangyang; Tian, Mengzhuo; Liu, Guangyuan; Peng, Cheng; Mao, Licheng	Quantum Optimization and Quantum Learning: A Survey	IEEE ACCESS	other		2020	8		23568	23593
Liu, Kaijun; Xu, Shengwei; Xu, Guoai; Zhang, Miao; Sun, Dawei; Liu, Haifeng	A Review of Android Malware Detection Approaches Based on Machine Learning	IEEE ACCESS	other		2020	8		124579	124607
Martin, Alejandro; Lara-Cabrera, Raul; Manuel Vargas, Victor; Antonio Gutierrez, Pedro; Hervas-Martinez, Cesar; Camacho, David	Statistically-driven Coral Reef metaheuristic for automatic hyperparameter setting and architecture design of Convolutional Neural Networks	2020 IEEE CONGRESS ON EVOLUTIONARY COMPUTATION (CEC)	other		2020
Meier, Phil; Rohrmann, Kris; Sandner, Marvin; Prochaska, Marcus	Compensation of Measurement Errors for a Magnetoresistive Angular Sensor Array Using Artificial Neuronal Networks	IEEE ACCESS	other		2020	8		142956	142976
Meijering, Erik	A bird's-eye view of deep learning in bioimage analysis	COMPUTATIONAL AND STRUCTURAL BIOTECHNOLOGY JOURNAL	Biology		2020	18		2312	2325
Miau, Scott; Hung, Wei-Hsi	River Flooding Forecasting and Anomaly Detection Based on Deep Learning	IEEE ACCESS	other		2020	8		198384	198402
Milo, Valerio; Malavena, Gerardo; Compagnoni, Christian Monzio; Ielmini, Daniele	Memristive and CMOS Devices for Neuromorphic Computing	MATERIALS	other		2020	13	1			166
Mutavhatsindi, Tendani; Sigauke, Caston; Mbuvha, Rendani	Forecasting Hourly Global Horizontal Solar Irradiance in South Africa Using Machine Learning Models	IEEE ACCESS	other		2020	8		198872	198885
Nassar, Josue; Sokol, Piotr Aleksander; Chung, SueYeon; Harris, Kenneth D.; Park, Il Memming	On 1/n neural representation and robustness	ADVANCES IN NEURAL INFORMATION PROCESSING SYSTEMS 33, NEURIPS 2020	other		2020	33
Noll, Philipp; Henkel, Marius	History and Evolution of Modeling in Biotechnology: Modeling & Simulation, Application and Hardware Performance	COMPUTATIONAL AND STRUCTURAL BIOTECHNOLOGY JOURNAL	Biology		2020	18		3309	3323
Omerasevic, Amela; Selimovic, Jasmina	Risk factors selection with data mining methods for insurance premium ratemaking	ZBORNIK RADOVA EKONOMSKOG FAKULTETA U RIJECI-PROCEEDINGS OF RIJEKA FACULTY OF ECONOMICS	other		2020	38	2	667	696
Ozcan, Evrencan; Danisan, Tugba; Eren, Tamer	A hybrid model proposal for maintenance scheduling in hydropower plants	JOURNAL OF THE FACULTY OF ENGINEERING AND ARCHITECTURE OF GAZI UNIVERSITY	other		2020	35	4	1815	1827
Pai, Neng-Sheng; Huang, Jing-Bin; Wu, Jian-Xing; Chen, Pi-Yun; Zhou, Yue-Han	Forward Collision Warning and Lane-mark Recognition Systems Based on Deep Learning	SENSORS AND MATERIALS	other		2020	32	6	1981	1995
Park, SeongSoo	The Problem of Pancomputationalism: Focusing on Three Related Arguments	JOURNAL OF COGNITIVE SCIENCE	other		2020	21	2	349	369
Persson, Johan A.; Wiberg, Anton	Using Boundary Condition and Topology Optimization to Design an Airplane Component	AIAA SCITECH 2020 FORUM	other		2020
Pontoh, Resa Septiani; Toharudin, Toni; Zahroh, Solichatus; Supartini, Enny	EFFECTIVENESS OF THE PUBLIC HEALTH MEASURES TO PREVENT THE SPREAD OF COVID-19	COMMUNICATIONS IN MATHEMATICAL BIOLOGY AND NEUROSCIENCE	Biology		2020					31
Rodriguez-Vargas, Adolfo	Forecasting Costa Rican inflation with machine learning methods	LATIN AMERICAN JOURNAL OF CENTRAL BANKING	other		2020	1	1-4			100012
Sa-Couto, Luis; Wichert, Andreas	Storing Object-Dependent Sparse Codes in a Willshaw Associative Network	NEURAL COMPUTATION	other		2020	32	1	136	152
Seiler, Moritz; Trautmann, Heike; Kerschke, Pascal	Enhancing Resilience of Deep Learning Networks By Means of Transferable Adversaries	2020 INTERNATIONAL JOINT CONFERENCE ON NEURAL NETWORKS (IJCNN)	other		2020
Shi, Bin; Calabretta, Nicola; Stabile, Ripalta	Deep Neural Network Through an InP SOA-Based Photonic Integrated Cross-Connect	IEEE JOURNAL OF SELECTED TOPICS IN QUANTUM ELECTRONICS	other		2020	26	1			7701111
Shi, Shaoyun; Chen, Hanxiong; Ma, Weizhi; Mao, Jiaxin; Zhang, Min; Zhang, Yongfeng	Neural Logic Reasoning	CIKM '20: PROCEEDINGS OF THE 29TH ACM INTERNATIONAL CONFERENCE ON INFORMATION & KNOWLEDGE MANAGEMENT	other		2020			1365	1374
Singh, Pravendra; Varshney, Munender; Namboodiri, Vinay P.	Cooperative Initialization based Deep Neural Network Training	2020 IEEE WINTER CONFERENCE ON APPLICATIONS OF COMPUTER VISION (WACV)	other		2020			1130	1139
Torlai, Giacomo; Melko, Roger G.	Machine-Learning Quantum States in the NISQ Era	ANNUAL REVIEW OF CONDENSED MATTER PHYSICS, VOL 11, 2020	other		2020	11		325	344
Usman, Ayinde M.; Ogundile, Olayinka O.; Versfeld, Daniel J. J.	Review of Automatic Detection and Classification Techniques for Cetacean Vocalization	IEEE ACCESS	other		2020	8		105181	105206
Verma, Ajeet Kumar; Kuppili, Venkatanareshbabu; Srivastava, Saurabh K.; Suri, Jasjit S.	A new backpropagation neural network classification model for prediction of incidence of malaria	FRONTIERS IN BIOSCIENCE-LANDMARK	Biology		2020	25		299	334	PMID 31585891
Vianna, Bruno Caldas	Generative Art: Between the Nodes of Neuron Networks	ARTNODES	other		2020		26
Wang, Jiaxuan; Li, Zhuang; Xu, Zhichao; Zhang, Zhifu; Xia, Shuang; Huang, Qibai	Research on Noise Diagnosis for Sweeping Vehicle Based on ANFIS	2019 5TH INTERNATIONAL CONFERENCE ON ENVIRONMENTAL SCIENCE AND MATERIAL APPLICATION	other		2020	440				42061
Wang, Jingjing; Jiang, Chunxiao; Zhang, Haijun; Ren, Yong; Chen, Kwang-Cheng; Hanzo, Lajos	Thirty Years of Machine Learning: The Road to Pareto-Optimal Wireless Networks	IEEE COMMUNICATIONS SURVEYS AND TUTORIALS	other		2020	22	3	1472	1514
Yoon, Dokyoon; Kim, Eunchan; Choi, Ingu; Han, Sung Won; Yang, Sungwook	Prediction of Voluntary Motion Using Decomposition-and-Ensemble Framework With Deep Neural Networks	IEEE ACCESS	other		2020	8		201555	201565
Yuan, Yubai; Deng, Yujia; Zhang, Yanqing; Qu, Annie	Deep learning from a statistical perspective	STAT	other		2020	9	1			e294
Zhang, Yongxuan; Yan, Jun	Semi-Supervised Domain-Adversarial Training for Intrusion Detection against False Data Injection in the Smart Grid	2020 INTERNATIONAL JOINT CONFERENCE ON NEURAL NETWORKS (IJCNN)	other		2020
Zheng, Zhi; Zhang, Guangyuan	The Prediction of Finely-Grained Spatiotemporal Relative Human Population Density Distributions in China	IEEE ACCESS	other		2020	8		181534	181546
Lee, Min-Sun; Park, Kyung-Ae; Chae, Jinho; Park, Ji-Eun; Lee, Joon-Soo; Lee, Ji-Hyun	Red tide detection using deep learning and high-spatial resolution optical satellite imagery	INTERNATIONAL JOURNAL OF REMOTE SENSING	other		2020	41	15	5838	5860
Flaut, Cristina; Hoskova-Mayerova, Sarka; Saeid, Arsham Borumand; Vasile, Radu	Wajsberg algebras of order n(n≤9)	NEURAL COMPUTING & APPLICATIONS	other		2020	32	17	13301	13312
Uddin, Shahadat; Khan, Arif; Hossain, Md Ekramul; Moni, Mohammad Ali	Comparing different supervised machine learning algorithms for disease prediction	BMC MEDICAL INFORMATICS AND DECISION MAKING	other		2019	19	1			281
Kilimci, Zeynep Hilal; Guven, Aykut; Uysal, Mitat; Akyokus, Selim	Mood Detection from Physical and Neurophysical Data Using Deep Learning Models	COMPLEXITY	other		2019	2019				6434578
Manicka, Santosh; Levin, Michael	Modeling somatic computation with non-neural bioelectric networks	SCIENTIFIC REPORTS	Biology		2019	9				18612
Singh, K. K.; Dhar, V. K.; Meintjes, P. J.	An artificial intelligence based approach for constraining the redshift of blazars using γ-ray observations	EXPERIMENTAL ASTRONOMY	other		2019	48	2-3	297	311
Alexiadis, Alessio	Deep Multiphysics and Particle-Neuron Duality: A Computational Framework Coupling (Discrete) Multiphysics and Deep Learning	APPLIED SCIENCES-BASEL	other		2019	9	24			5369
Plebe, Alessio; Grasso, Giorgio	The Unbearable Shallow Understanding of Deep Learning	MINDS AND MACHINES	other		2019	29	4	515	553
Schutz, Narayan; Leichtle, Alexander B.; Riesen, Kaspar	A comparative study of pattern recognition algorithms for predicting the inpatient mortality risk using routine laboratory measurements	ARTIFICIAL INTELLIGENCE REVIEW	other		2019	52	4	2559	2573
Yeh, Wei-Chang	A new harmonic continuous simplified swarm optimization	APPLIED SOFT COMPUTING	other		2019	85				105544
Schuster, Jessica; Superdock, Michael; Agudelo, Anthony; Stey, Paul; Padbury, James; Sarkar, Indra Neil; Uzun, Alper	Machine learning approach to literature mining for the genetics of complex diseases	DATABASE-THE JOURNAL OF BIOLOGICAL DATABASES AND CURATION	Biology		2019					baz124
Lin, Su-Jie; Bi, Xiao-Jun; Yin, Peng-Fei	Investigating the dark matter signal in the cosmic ray antiproton flux with the machine learning method	PHYSICAL REVIEW D	other		2019	100	10			103014
Duev, Dmitry A.; Mahabal, Ashish; Masci, Frank J.; Graham, Matthew J.; Rusholme, Ben; Walters, Richard; Karmarkar, Ishani; Frederick, Sara; Kasliwal, Mansi M.; Rebbapragada, Umaa; Ward, Charlotte	Real-bogus classification for the Zwicky Transient Facility using deep learning	MONTHLY NOTICES OF THE ROYAL ASTRONOMICAL SOCIETY	other		2019	489	3	3582	3590
Habibi, Vahid; Ahmadi, Hasan; Jafari, Mohammad; Moeini, Abolfazl	Application of nonlinear models and groundwater index to predict desertification case study: Sharifabad watershed	NATURAL HAZARDS	other		2019	99	2	715	733
He, Qinbin; Chen, Fangyue	Universal Perceptron Theory on Decomposition Structures of n-Bit Boolean Functions	INTERNATIONAL JOURNAL OF BIFURCATION AND CHAOS	other		2019	29	12			1950172
Moayedi, Hossein; Dieu Tien Bui; Dounis, Anastasios; Foong, Loke Kok; Kalantar, Bahareh	Novel Nature-Inspired Hybrids of Neural Computing for Estimating Soil Shear Strength	APPLIED SCIENCES-BASEL	other		2019	9	21			4643
Moayedi, Hossein; Dieu Tien Bui; Kalantar, Bahareh; Foong, Loke Kok	Machine-Learning-Based Classification Approaches toward Recognizing Slope Stability Failure	APPLIED SCIENCES-BASEL	other		2019	9	21			4638
Moayedi, Hossein; Kalantar, Bahareh; Dounis, Anastasios; Bui, Dieu Tien; Foong, Loke Kok	Development of Two Novel Hybrid Prediction Models Estimating Ultimate Bearing Capacity of the Shallow Circular Footing	APPLIED SCIENCES-BASEL	other		2019	9	21			4594
Muthukrishna, Daniel; Narayan, Gautham; Mandel, Kaisey S.; Biswas, Rahul; Hlozek, Renee	RAPID: Early Classification of Explosive Transients Using Deep Learning	PUBLICATIONS OF THE ASTRONOMICAL SOCIETY OF THE PACIFIC	other		2019	131	1005			118002
Opela, Petr; Kawulok, Petr; Kawulok, Rostislav; Kotasek, Ondrej; Bucek, Pavol; Ondrejkovic, Karol	Extension of Experimentally Assembled Processing Maps of 10CrMo9-10 Steel via a Predicted Dataset and the Influence on Overall Informative Possibilities	METALS	other		2019	9	11			1218
Vougas, Konstantinos; Sakellaropoulos, Theodore; Kotsinas, Athanassios; Foukas, George-Romanos P.; Ntargaras, Andreas; Koinis, Filippos; Polyzos, Alexander; Myrianthopoulos, Vassilios; Zhou, Hua; Narang, Sonali; Georgoulias, Vassilis; Alexopoulos, Leonidas; Aifantis, Iannis; Townsend, Paul A.; Sfikakis, Petros; Fitzgerald, Rebecca; Thanos, Dimitris; Bartek, Jiri; Petty, Russell; Tsirigos, Aristot…	Machine learning and data mining frameworks for predicting drug response in cancer: An overview and a novel in silico screening process based on association rule mining	PHARMACOLOGY & THERAPEUTICS	Biology		2019	203				107395
Weissenberger, Felix; Gauy, Marcelo Matheus; Zou, Xun; Steger, Angel Ka	Mutual Inhibition with Few Inhibitory Cells via Nonlinear Inhibitory Synaptic Interaction	NEURAL COMPUTATION	other		2019	31	11	2252	2265
Zhou, Xiao-Han; Zhang, Min-Xia; Xu, Zhi-Ge; Cai, Ci-Yun; Huang, Yu-Jiao; Zheng, Yu-Jun	Shallow and deep neural network training by water wave optimization	SWARM AND EVOLUTIONARY COMPUTATION	other		2019	50				100561
Lazzus, J. A.; Vega-Jorquera, P.; Palma-Chilla, L.; Stepanova, M., V; Romanova, N., V	Dst Index Forecast Based on Ground-Level Data Aided by Bio-Inspired Algorithms	SPACE WEATHER-THE INTERNATIONAL JOURNAL OF RESEARCH AND APPLICATIONS	other		2019	17	10	1487	1506
Chai, Baoyue; Li, Yingying; Chen, Ze; Tao, Wei; Zhou, Yixuan; Mao, Shifeng; Luo, Zhengping; Yu, Yi; Lyu, Bo; Ye, Minyou	Fast estimation of ion temperature from EAST charge exchange recombination spectroscopy using neural network	PLASMA SCIENCE & TECHNOLOGY	other		2019	21	10			105103
Greve, Lars; Schneider, Bernd; Eller, Tom; Andres, Michael; Martinez, Jean-Daniel; van de Weg, Bram	Necking-induced fracture prediction using an artificial neural network trained on virtual test data	ENGINEERING FRACTURE MECHANICS	other		2019	219				106642
Hodges, Jaret; Mohan, Soumya	Machine Learning in Gifted Education: A Demonstration Using Neural Networks	GIFTED CHILD QUARTERLY	other		2019	63	4	243	252
Mersch, Dieter	Ideas for a Critique of Algorithmic Rationality	DEUTSCHE ZEITSCHRIFT FUR PHILOSOPHIE	Philosophy		2019	67	5	851	873
Nigussa, K. N.	A study of properties of palladium metal as a component of fuel cells	MATERIALS RESEARCH EXPRESS	other		2019	6	10			105540
Semenova, N.; Porte, X.; Andreoli, L.; Jacquot, M.; Larger, L.; Brunner, D.	Fundamental aspects of noise in analog-hardware neural networks	CHAOS	other		2019	29	10			103128
Tang, Jianshi; Yuan, Fang; Shen, Xinke; Wang, Zhongrui; Rao, Mingyi; He, Yuanyuan; Sun, Yuhao; Li, Xinyi; Zhang, Wenbin; Li, Yijun; Gao, Bin; Qian, He; Bi, Guoqiang; Song, Sen; Yang, J. Joshua; Wu, Huaqiang	Bridging Biological and Artificial Neural Networks with Emerging Neuromorphic Devices: Fundamentals, Progress, and Challenges	ADVANCED MATERIALS	other		2019	31	49			1902761
Woo, Tae Ho	Analysis of earthquake management design for nuclear power plants (NPPs) incorporated with artificial intelligence (AI) method	ENERGY SOURCES PART A-RECOVERY UTILIZATION AND ENVIRONMENTAL EFFECTS	other		2019	41	17	2104	2113
Camunas-Mesa, Luis A.; Linares-Barranco, Bernabe; Serrano-Gotarredona, Teresa	Neuromorphic Spiking Neural Networks and Their Memristor-CMOS Hardware Implementations	MATERIALS	other		2019	12	17			2745
Dieu Tien Bui; Hossein Moayedi; Anastasios, Dounis; Foong, Loke Kok	Predicting Heating and Cooling Loads in Energy-Efficient Buildings Using Two Hybrid Intelligent Models	APPLIED SCIENCES-BASEL	other		2019	9	17			3543
Oyieke, Andrew Y. A.; Inambao, Freddie L.	Multilayered artificial neural network for performance prediction of an adiabatic solar liquid desiccant dehumidifier	INTERNATIONAL JOURNAL OF LOW-CARBON TECHNOLOGIES	other		2019	14	3	351	363
Ramos-Perez, Eduardo; Alonso-Gonzalez, Pablo J.; Javier Nunez-Velazquez, Jose	Forecasting volatility with a stacked model based on a hybridized Artificial Neural Network	EXPERT SYSTEMS WITH APPLICATIONS	other		2019	129		1	9
Saeed, Ali; Nawab, Rao Muhammad Adeel; Stevenson, Mark; Rayson, Paul	A word sense disambiguation corpus for Urdu	LANGUAGE RESOURCES AND EVALUATION	other		2019	53	3	397	418
Winiwarter, Lukas; Mandiburger, Gottfried; Schmohl, Stefan; Pfeifer, Norbert	Classification of ALS Point Clouds Using End-to-End Deep Learning	PFG-JOURNAL OF PHOTOGRAMMETRY REMOTE SENSING AND GEOINFORMATION SCIENCE	other		2019	87	3	75	90
Zhang, Danke; Zhang, Chi; Stepanyants, Armen	Robust Associative Learning Is Sufficient to Explain the Structural and Dynamical Properties of Local Cortical Circuits	JOURNAL OF NEUROSCIENCE	Biology		2019	39	35	6888	6904
Parashar, Parag; Chen, Chun Han; Akbar, Chandni; Fu, Sze Ming; Rawat, Tejender S.; Pratik, Sparsh; Butola, Rajat; Chen, Shih Han; Lin, Albert S.	Analytics-statistics mixed training and its fitness to semisupervised manufacturing	PLOS ONE	Biology		2019	14	8			e0220607
Ma, Sicong; Shang, Cheng; Liu, Zhi-Pan	Heterogeneous catalysis from structure to activity via SSW-NN method	JOURNAL OF CHEMICAL PHYSICS	other		2019	151	5			50901
Baldi, Pierre; Vershynin, Roman	The capacity of feedforward neural networks	NEURAL NETWORKS	other		2019	116		288	311
Jia, Zhih-Ahn; Yi, Biao; Zhai, Rui; Wu, Yu-Chun; Guo, Guang-Can; Guo, Guo-Ping	Quantum Neural Network States: A Brief Review of Methods and Applications	ADVANCED QUANTUM TECHNOLOGIES	other		2019	2	7-8			UNSP 1800077
Elbaz, Yuval; Furman, David; Toroker, Maytal Caspary	Modeling Diffusion in Functional Materials: From Density Functional Theory to Artificial Intelligence	ADVANCED FUNCTIONAL MATERIALS	other		2020	30	18			1900778
Jasinski, Tomasz	Modeling electricity consumption using nighttime light images and artificial neural networks	ENERGY	other		2019	179		831	842
Huber, Martin; Imhof, David	Machine learning with screens for detecting bid-rigging cartels	INTERNATIONAL JOURNAL OF INDUSTRIAL ORGANIZATION	other		2019	65		277	301
Koenderink, Jan	Vision, an Optical User Interface	PERCEPTION	other		2019	48	7	545	601
Sharma, Anshika; Kumar, Sushil; Singh, Shailendra Narayan	Brain tumor segmentation using DE embedded OTSU method and neural network	MULTIDIMENSIONAL SYSTEMS AND SIGNAL PROCESSING	other		2019	30	3	1263	1291
Singh, Sukhdeep; Sharma, Anuj	Online Handwritten Gurmukhi Words Recognition: An Inclusive Study	ACM TRANSACTIONS ON ASIAN AND LOW-RESOURCE LANGUAGE INFORMATION PROCESSING	other		2019	18	3			21
Malik, Sehrish; Kim, DoHyeun	Optimal Travel Route Recommendation Mechanism Based on Neural Networks and Particle Swarm Optimization for Efficient Tourism Using Tourist Vehicular Data	SUSTAINABILITY	other		2019	11	12			3357
Deng, Xinhui; Liu, Cai; Guo, Zhiqi; Liu, Xiwu; Liu, Yuwei	Rock physical inversion and quantitative seismic interpretation for the Longmaxi shale gas reservoir	JOURNAL OF GEOPHYSICS AND ENGINEERING	other		2019	16	3	652	665
Fan, XiLong; Li, Jin; Li, Xin; Zhong, YuanHong; Cao, JunWei	Applying deep neural networks to the detection and space parameter estimation of compact binary coalescence with a network of gravitational wave detectors	SCIENCE CHINA-PHYSICS MECHANICS & ASTRONOMY	other		2019	62	6			969512
Goncalves, Rui; Ribeiro, Vitor Miguel; Pereira, Fernando Lobo; Rocha, Ana Paula	Deep learning in exchange markets	INFORMATION ECONOMICS AND POLICY	other		2019	47		38	51
Huang, Kai; Lv, Fei; Wu, Dongfang; Wang, Zhili	Optimization of Process Conditions for Styrene Epoxidation Based on the Artificial Intelligence Method	CHEMICAL ENGINEERING & TECHNOLOGY	other		2019	42	6	1214	1222
Lieu, Maggie; Conversi, Luca; Altieri, Bruno; Carry, Benoit	Detecting Solar system objects with convolutional neural networks	MONTHLY NOTICES OF THE ROYAL ASTRONOMICAL SOCIETY	other		2019	485	4	5831	5842
Navarro, Fabio C. P.; Mohsen, Hussein; Yan, Chengfei; Li, Shantao; Gu, Mengting; Meyerson, William; Gerstein, Mark	Genomics and data science: an application within an umbrella	GENOME BIOLOGY	Biology		2019	20				109
Montesinos-Lopez, Osval A.; Martin-Vallejo, Javier; Crossa, Jose; Gianola, Daniel; Hernandez-Suarez, Carlos M.; Montesinos-Lopez, Abelardo; Juliana, Philomin; Singh, Ravi	New Deep Learning Genomic-Based Prediction Model for Multiple Traits with Binary, Ordinal, and Continuous Phenotypes	G3-GENES GENOMES GENETICS	Biology		2019	9	5	1545	1556
Su, Moting; Zhang, Zongyi; Zhu, Ye; Zha, Donglan; Wen, Wenying	Data Driven Natural Gas Spot Price Prediction Models Using Machine Learning Methods	ENERGIES	other		2019	12	9			1680
Mutuk, Halil	Energy levels of one-dimensional anharmonic oscillator via neural networks	MODERN PHYSICS LETTERS A	other		2019	34	12			1950088
Aragon-Calvo, M. A.	Classifying the large-scale structure of the universe with deep neural networks	MONTHLY NOTICES OF THE ROYAL ASTRONOMICAL SOCIETY	other		2019	484	4	5771	5784
Ou, Guanglong; Li, Chao; Lv, Yanyu; Wei, Anchao; Xiong, Hexian; Xu, Hui; Wang, Guangxing	Improving Aboveground Biomass Estimation of Pinus densata Forests in Yunnan Using Landsat 8 Imagery by Incorporating Age Dummy Variable and Method Comparison	REMOTE SENSING	other		2019	11	7			738
Schultebraucks, Katharina; Galatzer-Levy, Isaac R.	Machine Learning for Prediction of Posttraumatic Stress and Resilience Following Trauma: An Overview of Basic Concepts and Recent Advances	JOURNAL OF TRAUMATIC STRESS	other		2019	32	2	215	225
Zhang, Rui; Wei, Bin; Zhang, Dong; Zhu, Jia-Ji; Chang, Kai	Few-shot machine learning in the three-dimensional Ising model	PHYSICAL REVIEW B	other		2019	99	9			94427
Chen, Dezhi; Singh, Surinder; Gao, Liang; Garg, Akhil; Fan, Zhun; Wang, Chin-Tsan	A coupled and interactive influence of operational parameters for optimizing power output of cleaner energy production systems under uncertain conditions	INTERNATIONAL JOURNAL OF ENERGY RESEARCH	other		2019	43	3	1294	1302
Galbusera, Fabio; Casaroli, Gloria; Bassani, Tito	Artificial intelligence and machine learning in spine research	JOR SPINE	Biology		2019	2	1			e1044
Hassan, Aisarul; Ahmad, Siraj-ul-Islam; Kamran, Muhammad; Illahi, Ahsan; Zahoor, Raja Muhammad Asif	Design of cascade artificial neural networks optimized with the memetic computing paradigm for solving the nonlinear Bratu system	EUROPEAN PHYSICAL JOURNAL PLUS	other		2019	134	3			122
Jeong, Sang-Jun; Hwang, In-Kyu; Cho, In-Sung; Kim, Hee-Soo	Estimation of Chemical Composition of Al-Si Cast Alloys Using Image Recognition	KOREAN JOURNAL OF METALS AND MATERIALS	other		2019	57	3	184	192
Li, Fei; Gu, Zhixing; Ge, Liangquan; Sun, Di; Deng, Xutao; Wang, Shun; Hu, Bo; Xu, Jingru	Application of artificial neural networks to X-ray fluorescence spectrum analysis	X-RAY SPECTROMETRY	other		2019	48	2	141	153
Liu, Zeyu; Yang, Yantao; Cai, Qingdong	Neural network as a function approximator and its application in solving differential equations	APPLIED MATHEMATICS AND MECHANICS-ENGLISH EDITION	other		2019	40	2	237	248
Nazari, Ali	RETRACTED: Modeling the correlation between Charpy impact energy and chemical composition of functionally graded steels by artificial neural networks (Retracted Article)	NEURAL COMPUTING & APPLICATIONS	other		2019	31		707	721
Riahi, Shadi; Nazari, Ali	RETRACTED: Predicting the effects of nanoparticles on early age compressive strength of ash-based geopolymers by artificial neural networks (Retracted Article)	NEURAL COMPUTING & APPLICATIONS	other		2019	31		743	750
Shah, Zaid Mohammad; Kathjoo, Mujtaba Yousuf; Khanday, Farooq Ahmad; Biswas, Karabi; Psychalinos, Costas	A survey of single and multi-component Fractional-Order Elements (FOEs) and their applications	MICROELECTRONICS JOURNAL	other		2019	84		9	25
Sun, Shaolong; Wei, Yunjie; Tsui, Kwok-Leung; Wang, Shouyang	Forecasting tourist arrivals with machine learning and internet search index	TOURISM MANAGEMENT	other		2019	70		1	10
Torrontegu, E.; Garcia-Ripoll, J. J.	Unitary quantum perceptron as efficient universal approximator	EPL	other		2019	125	3			30004
Vincent, Nicole; Ogier, Jean-Marc	Shall deep learning be the mandatory future of document analysis problems?	PATTERN RECOGNITION	other		2019	86		281	289
Wang, W.; Pedretti, G.; Milo, V.; Carboni, R.; Calderoni, A.; Ramaswamy, N.; Spinelli, A. S.; Ielmini, D.	Computing of temporal information in spiking neural networks with ReRAM synapses	FARADAY DISCUSSIONS	other		2019	213		453	469
Waser, Rainer; Dittmann, Regina; Menzel, Stephan; Noll, Tobias	Introduction to new memory paradigms: memristive phenomena and neuromorphic applications	FARADAY DISCUSSIONS	other		2019	213		11	27
Zhang, Weitong; Zhang, Rui; Shang, Ronghua; Li, Juanfei; Jiao, Licheng	Application of natural computation inspired method in community detection	PHYSICA A-STATISTICAL MECHANICS AND ITS APPLICATIONS	other		2019	515		130	150
Moradi, Saber; Manohar, Rajit	The impact of on-chip communication on memory technologies for neuromorphic systems	JOURNAL OF PHYSICS D-APPLIED PHYSICS	other		2019	52	1			14003
Anagnostis, Athanasios; Papageorgiou, Elpiniki; Dafopoulos, Vasileios; Bochtis, Dionysios	Applying Long Short-Term Memory Networks for natural gas demand prediction	2019 10TH INTERNATIONAL CONFERENCE ON INFORMATION, INTELLIGENCE, SYSTEMS AND APPLICATIONS (IISA)	other		2019			14	20
Bielecki, Andrzej	Models of Neurons and Perceptrons: Selected Problems and Challenges Introduction	MODELS OF NEURONS AND PERCEPTRONS: SELECTED PROBLEMS AND CHALLENGES	other		2019	770		1	+
Biswas, Mainak; Kuppili, Venkatanareshbabu; Saba, Luca; Edla, Damodar Reddy; Suri, Harman S.; Cuadrado-Godia, Elisa; Laird, John R.; Marinhoe, Rui Tato; Sanches, Joao M.; Nicolaides, Andrew; Suri, Jasjit S.	State-of-the-art review on deep learning in medical imaging	FRONTIERS IN BIOSCIENCE-LANDMARK	Biology		2019	24		392	426	PMID 30468663
Boothby, William H.	New Technologies and the Law in War and Peace Preface	NEW TECHNOLOGIES AND THE LAW IN WAR AND PEACE	other		2019			XVII	+
Chen, Du; Gao, Ming; Liu, An; Chen, Mingxia; Zhang, Zehui; Feng, Yu	A Recurrent Neural Network Based Approach for Web Service QoS Prediction	2019 2ND INTERNATIONAL CONFERENCE ON ARTIFICIAL INTELLIGENCE AND BIG DATA (ICAIBD 2019)	other		2019			350	357
Chen, Victor C.	Summary, Challenges, and Perspectives	MICRO-DOPPLER EFFECT IN RADAR, SECOND EDITION	other		2019			315	328
Chung, Mei-Hui; Huang, Huang-Chu; Hwang, Rey-Chue; Huang, Pei-Fen; Wang, Shuming T.	Synthesis of Ladder-type Radio Frequency Surface Acoustic Wave Filter Based on Lumped Circuit Model by Using Neural Network	SENSORS AND MATERIALS	other		2019	31	7	2225	2236
Dahle, Yngve; Toscher, Ben; Anh Nguyen Duc; Steinert, Martin; Reuther, Kevin	An analysis of Core Competence and Unique Value Proposition as normative entrepreneurship elements	2019 IEEE INTERNATIONAL CONFERENCE ON ENGINEERING, TECHNOLOGY AND INNOVATION (ICE/ITMC)	other		2019
de Araujo, Luiz Jonata Pires; Charikova, Mariia; Sales, Juliano Efson; Smirnov, Vladislav; Thapaliya, Ananga	Towards a game-independent model and data-structures in digital board games: an overview of the state-of-the-art	PROCEEDINGS OF THE 14TH INTERNATIONAL CONFERENCE ON THE FOUNDATIONS OF DIGITAL GAMES (FDG'19)	other		2019
Dewhurst, Joe	The cybernetic origins of enactivism and computationalism	PAST, PRESENT, AND FUTURE OF INTEGRATED HISTORY AND PHILOSOPHY OF SCIENCE	Philosophy		2019			167	185
Esquivel, N.; Peralta, B.; Nicolis, O.	Crime Level Prediction using Stacked Maps with Deep Convolutional Autoencoder	2019 IEEE CHILEAN CONFERENCE ON ELECTRICAL, ELECTRONICS ENGINEERING, INFORMATION AND COMMUNICATION TECHNOLOGIES (CHILECON)	other		2019
Ganchev, Alexander	On Bulk/Boundary Duality and Deep Networks	10TH JUBILEE CONFERENCE OF THE BALKAN PHYSICAL UNION	other		2019	2075				100002
Gjoreski, Martin; Kalabakov, Stefan; Lustrek, Mitja; Gams, Matjaz; Gjoreski, Hristijan	Cross-dataset Deep Transfer Learning for Activity Recognition	UBICOMP/ISWC'19 ADJUNCT: PROCEEDINGS OF THE 2019 ACM INTERNATIONAL JOINT CONFERENCE ON PERVASIVE AND UBIQUITOUS COMPUTING AND PROCEEDINGS OF THE 2019 ACM INTERNATIONAL SYMPOSIUM ON WEARABLE COMPUTERS	other		2019			714	718
Groumpos, Peter P.	Artificial Intelligence: Issues, Challenges, Opportunities and Threats	CREATIVITY IN INTELLIGENT TECHNOLOGIES AND DATA SCIENCE, PT 1	other		2019	1083		19	33
Janney, Srivarna Settisara; Chakravarty, Sumit	Deep learning in medical and surgical instruments	BIOELECTRONICS AND MEDICAL DEVICES: FROM MATERIALS TO DEVICES - FABRICATION, APPLICATIONS AND RELIABILITY	Biology		2019			833	855
Jasinski, Tomasz	Modelling the disaggregated demand for electricity at the level of residential buildings with the use of artificial neural networks (deep learning approach)	4TH CENTRAL EUROPEAN SYMPOSIUM ON BUILDING PHYSICS (CESBP 2019)	other		2019	282				2077
Kamenskih, Anton N.; Tyurin, Sergey F.	Investigation and Design of a Threshold element for the Fault Self-Timed Circuits	PROCEEDINGS OF THE 2019 10TH INTERNATIONAL CONFERENCE ON DEPENDABLE SYSTEMS, SERVICES AND TECHNOLOGIES (DESSERT)	other		2019			29	33
Khun, Jiri; Novotny, Martin; Skrbek, Miroslav	High-Performance Spiking Neural Network Simulator	2019 8TH MEDITERRANEAN CONFERENCE ON EMBEDDED COMPUTING (MECO)	other		2019			88	91
Kimura, Mutsumi; Umeda, Kenta; Ikushima, Keisuke; Hori, Toshimasa; Tanaka, Ryo; Matsuda, Tokiyoshi; Kameda, Tomoya; Nakashima, Yasuhiko	Neuro-inspired System with Crossbar Array of Amorphous Metal-Oxide-Semiconductor Thin-Film Devices as Self-plastic Synapse Units Letter Recognition of Five Alphabets	NEURAL INFORMATION PROCESSING (ICONIP 2019), PT II	other		2019	11954		481	491
Kozma, Robert	Computers Versus Brains: Game Is Over or More to Come?	ARTIFICIAL INTELLIGENCE IN THE AGE OF NEURAL NETWORKS AND BRAIN COMPUTING	other		2019			205	218
Liang, Christine A.; Chen, Lei; Wahed, Amer; Nguyen, Andy N. D.	Proteomics Analysis of FLT3-ITD Mutation in Acute Myeloid Leukemia Using Deep Learning Neural Network	ANNALS OF CLINICAL AND LABORATORY SCIENCE	Biology		2019	49	1	119	126
Lieu, Maggie; Baines, Deborah; Giordano, Fabrizio; Merin, Bruno; Arviset, Christophe; Altieri, Bruno; Conversi, Luca; Carry, Benoit	Deep Learning of Astronomical Features with Big Data	ASTRONOMICAL DATA ANALYSIS SOFTWARE AND SYSTEMS XXVIII	other		2019	523		49	58
Liu, Vincent; Kumaraswamy, Raksha; Le, Lei; White, Martha	The Utility of Sparse Representations for Control in Reinforcement Learning	THIRTY-THIRD AAAI CONFERENCE ON ARTIFICIAL INTELLIGENCE / THIRTY-FIRST INNOVATIVE APPLICATIONS OF ARTIFICIAL INTELLIGENCE CONFERENCE / NINTH AAAI SYMPOSIUM ON EDUCATIONAL ADVANCES IN ARTIFICIAL INTELLIGENCE	other		2019			4384	4391
Naruta, Anton E.; Mannucci, Tommaso; Van Kampen, Erik-Jan	Continuous state and action Q-learning framework applied to quadrotor UAV control	AIAA SCITECH 2019 FORUM	other		2019
Neyens, Gilles; Zampunieris, Denis	Proactive Middleware for Fault Detection and Advanced Conflict Handling in Sensor Fusion	ARTIFICIAL INTELLIGENCE AND SOFT COMPUTING, ICAISC 2019, PT II	other		2019	11509		643	653
Opela, Petr; Schindler, Ivo; Rusz, Stanislav; Navratil, Horymir	A HOT FLOW CURVE APPROXIMATION VIA BIOLOGY-INSPIRED ALGORITHMS	28TH INTERNATIONAL CONFERENCE ON METALLURGY AND MATERIALS (METAL 2019)	other		2019			455	460
Perez-Espinoza, Charles M.; Sanchez-Guerrero, Johanna; Samaniego-Cobos, Teresa; Beltran-Robayo, Nuvia	Comparison Between Two Deep Learning Models for Temperature Prediction at Guayaquil	TECHNOLOGIES AND INNOVATION (CITI 2019)	other		2019	1124		17	29
Petersen, Philipp; Raslan, Mones; Voigtlaender, Felix	Unfavorable structural properties of the set of neural networks with fixed architecture	2019 13TH INTERNATIONAL CONFERENCE ON SAMPLING THEORY AND APPLICATIONS (SAMPTA)	other		2019
Podgorsak, Alexander R.; Bhurwani, Mohammad Mahdi; Rava, Ryan A.; Chandra, Anusha R.; Ionita, Ciprian N.	Use of a convolutional neural network for aneurysm identification in digital subtraction angiography	MEDICAL IMAGING 2019: COMPUTER-AIDED DIAGNOSIS	other		2019	10950				UNSP 109504E
Pouyanfar, Samira; Sadiq, Saad; Yan, Yilin; Tian, Haiman; Tao, Yudong; Reyes, Maria Presa; Shyu, Mei-Ling; Chen, Shu-Ching; Iyengar, S. S.	A Survey on Deep Learning: Algorithms, Techniques, and Applications	ACM COMPUTING SURVEYS	other		2019	51	5			92
Reimao, Ricardo; Tzerpos, Vassilios	FoR: A Dataset for Synthetic Speech Detection	2019 10TH INTERNATIONAL CONFERENCE ON SPEECH TECHNOLOGY AND HUMAN-COMPUTER DIALOGUE (SPED)	other		2019
Ruscher, Christopher J.; Gogineni, Sivaram; Tenney, Andrew; Glauser, Mark	Jet Noise Prediction via Low-order Machine Learning	AIAA SCITECH 2019 FORUM	other		2019
Saldanha, Emmanuelle-Anna Dietz; Hoelldobler, Steffen; Ramli, Carroline Dewi Puspa Kencana; Medinacelli, Luis Palacios	A Core Method for the Weak Completion Semantics with Skeptical Abduction (Extended Abstract)	PROCEEDINGS OF THE TWENTY-EIGHTH INTERNATIONAL JOINT CONFERENCE ON ARTIFICIAL INTELLIGENCE	other		2019			6358	6361
Salmi, Cheikh; Lebcir, Akram; Djemmal, Ali Menaouer; Lebcir, Abdelhamid; Boubendir, Nasserdine	A Machine Learning Model for Automation of Ligament Injury Detection Process	MODEL AND DATA ENGINEERING, MEDI 2019	Biology		2019	11815		317	332
Scholz, Fritz	Multivariate Calibration	CHEMOMETRICS IN ELECTROANALYSIS	other		2019			87	129
So, Chaehan	What Makes Good Design? Revealing the Predictive Power of Emotions and Design Dimensions in Non Expert Design Vocabulary	DESIGN JOURNAL	other		2019	22	3	325	349
Song, Shuangyu; Chen, Xingqian; Tang, Cheng; Song, Shuangbao; Tang, Zheng; Todo, Yuki	Training an Approximate Logic Dendritic Neuron Model Using Social Learning Particle Swarm Optimization Algorithm	IEEE ACCESS	other		2019	7		141947	141959
Tanaka, S	History without Chronology	HISTORY WITHOUT CHRONOLOGY	other		2019			1	202
Tanaka, Stefan	History without Chronology INTRODUCTION	HISTORY WITHOUT CHRONOLOGY	other		2019			1	+
Tang, Yuanyuan; Wang, Qingmei; Xu, Wei; Wang, Mingming; Wang, Zhaowei	Natural Gas Price Prediction with Big Data	2019 IEEE INTERNATIONAL CONFERENCE ON BIG DATA (BIG DATA)	other		2019			5326	5330
Topin, Luiz Oscar; Barwaldt, Regina; Ribeiro, Luciano Maciel; Spindola, Danubia; Castro de Freitas, Andre Luis; Pias, Marcelo; Torres, Marcio; Sartori, Joelson, Jr.	Towards Machine Learning for Enhanced Maths Teaching to the Blind	2019 IEEE FRONTIERS IN EDUCATION CONFERENCE (FIE 2019)	other		2019
Tutul, Imran Khan; Islam, Sayeed; Abul Kalam, Md; Hossain, Md Billal	A Noble Approach for Better Training with Neuro-Genetic System Using Apical Dominance Based Genetic Algorithm	2019 4TH INTERNATIONAL CONFERENCE ON ELECTRICAL INFORMATION AND COMMUNICATION TECHNOLOGY (EICT)	other		2019
Vasquez-Morales, Gabriel R.; Martinez-Monterrubio, Sergio M.; Moreno-Ger, Pablo; Recio-Garcia, Juan A.	Explainable Prediction of Chronic Renal Disease in the Colombian Population Using Neural Networks and Case-Based Reasoning	IEEE ACCESS	other		2019	7		152900	152910
Venturi, Simone; Sharma, Maitreyee; Panesi, Marco	A Machine Learning Framework for the Quantification of the Uncertainties Associated with Ab-Initio Based Modeling of Non-Equilibrium Flows	AIAA SCITECH 2019 FORUM	other		2019
Wilks, DS	Statistical Methods in the Atmospheric Sciences, 4th Edition	STATISTICAL METHODS IN THE ATMOSPHERIC SCIENCES, 4TH EDITION	other		2019			1	818
Woo, Tae Ho	Global warming analysis for greenhouse gases impacts comparable to carbon-free nuclear energy using neuro-fuzzy algorithm	INTERNATIONAL JOURNAL OF GLOBAL WARMING	other		2019	17	2	219	233
Yang, Jin; Li, Tao; Liang, Gang; He, Wenbo; Zhao, Yue	A Hierarchy Distributed-Agents Model for Network Risk Evaluation Based on Deep Learning	CMES-COMPUTER MODELING IN ENGINEERING & SCIENCES	other		2019	120	1	1	23
Yilmaz, Ersin; Bal, Cagatay; Dogu, Zeynep Filiz Eren	Completing right-censored data in time-series modelling	2019 INTERNATIONAL CONFERENCE ON ARTIFICIAL INTELLIGENCE AND DATA PROCESSING (IDAP 2019)	other		2019
Yuan, Ye; Sun, Zhonghua; Wei, Zhihao; Jia, Kebin	DeepMorse: A Deep Convolutional Learning Method for Blind Morse Signal Detection in Wideband Wireless Spectrum	IEEE ACCESS	other		2019	7		80577	80587
Zhang, C. M.; Qiao, G. C.; Hu, S. G.; Wang, J. J.; Liu, Z. W.; Liu, Y. A.; Yu, Q.; Liu, Y.	A versatile neuromorphic system based on simple neuron model	AIP ADVANCES	other		2019	9	1			15324
Alkhasawneh, Mutasem Sh.; Tay, Lea Tien	A Hybrid Intelligent System Integrating the Cascade Forward Neural Network with Elman Neural Network	ARABIAN JOURNAL FOR SCIENCE AND ENGINEERING	other		2018	43	12	6737	6749
Ashwin, Peter; Postlethwaite, Claire	Sensitive Finite-State Computations Using a Distributed Network With a Noisy Network Attractor	IEEE TRANSACTIONS ON NEURAL NETWORKS AND LEARNING SYSTEMS	other		2018	29	12	5847	5858
dos Santos, Priscila G. M.; Sousa, Rodrigo S.; Araujo, Ismael C. S.; da Silva, Adenilton J.	Quantum enhanced cross-validation for near-optimal neural networks architecture selection	INTERNATIONAL JOURNAL OF QUANTUM INFORMATION	other		2018	16	8			1840005
Petersen, Philipp; Voigtlaender, Felix	Optimal approximation of piecewise smooth functions using deep ReLU neural networks	NEURAL NETWORKS	other		2018	108		296	330
Pomi, Andres; Mizraji, Eduardo; Lin, Juan	Tensor Representation of Topographically Organized Semantic Spaces	NEURAL COMPUTATION	other		2018	30	12	3259	3280
Zhao, Yongmei; Zhang, Hongmei; An, Li; Liu, Quan	Improving the approaches of traffic demand forecasting in the big data era	CITIES	other		2018	82		19	26
Grajciar, Lukas; Heard, Christopher J.; Bondarenko, Anton A.; Polynski, Mikhail V.; Meeprasert, Jittima; Pidko, Evgeny A.; Nachtigall, Petr	Towards operando computational modeling in heterogeneous catalysis	CHEMICAL SOCIETY REVIEWS	other		2018	47	22	8307	8348
Thomas, David; Kahn, Steven M.	Searching for Subsecond Stellar Variability with Wide-field Star Trails and Deep Learning	ASTROPHYSICAL JOURNAL	other		2018	868	1			38
Baram, Yoram	Circuit Polarity Effect of Cortical Connectivity, Activity, and Memory	NEURAL COMPUTATION	other		2018	30	11	3037	3071
Brent, Roger; Boucheron, Laura	Deep learning to predict microscope images	NATURE METHODS	Biology		2018	15	11	867	870
Cho, Myoung Won; Choi, MooYoung	Modeling of a Neural System Based on Statistical Mechanics	ENTROPY	other		2018	20	11			848
Hernandez, Adrian; Amigo, Jose M.	Multilayer adaptive networks in neuronal processing	EUROPEAN PHYSICAL JOURNAL-SPECIAL TOPICS	other		2018	227	10-11	1039	1049
Napoles, Gonzalo; Leon Espinosa, Maikel; Grau, Isel; Vanhoof, Koen	FCM Expert: Software Tool for Scenario Analysis and Pattern Classification Based on Fuzzy Cognitive Maps	INTERNATIONAL JOURNAL ON ARTIFICIAL INTELLIGENCE TOOLS	other		2018	27	7			1860010
Brunner, D.; Penkovsky, B.; Marquez, B. A.; Jacquot, M.; Fischer, I.; Larger, L.	Tutorial: Photonic neural networks in delay systems	JOURNAL OF APPLIED PHYSICS	other		2018	124	15			152004
Behrens, Thorsten; Schmidt, Karsten; MacMillan, Robert A.; Rossel, Raphael A. Viscarra	Multi-scale digital soil mapping with deep learning	SCIENTIFIC REPORTS	Biology		2018	8				15244
Rebentrost, Patrick; Bromley, Thomas R.; Weedbrook, Christian; Lloyd, Seth	Quantum Hopfield neural network	PHYSICAL REVIEW A	other		2018	98	4			42308
Verzi, Stephen J.; Rothganger, Fredrick; Parekh, Ojas D.; Quach, Tu-Thach; Miner, Nadine E.; Vineyard, Craig M.; James, Conrad D.; Aimone, James B.	Computing with Spikes: The Advantage of Fine-Grained Timing	NEURAL COMPUTATION	other		2018	30	10	2660	2690
Chen, Wei; Ferguson, Andrew L.	Molecular Enhanced Sampling with Autoencoders: On-The-Fly Collective Variable Discovery and Accelerated Free Energy Landscape Exploration	JOURNAL OF COMPUTATIONAL CHEMISTRY	other		2018	39	25	2079	2102
Yamamoto, Hideaki; Hayakawa, Takeshi; Netoff, Theoden, I; Hirano-Iwata, Ayumi	A single-cell based hybrid neuronal network configured by integration of cell micropatterning and dynamic patch-clamp	APPLIED PHYSICS LETTERS	other		2018	113	13			133703
Sun, Zhong; Ambrosi, Elia; Bricalli, Alessandro; Ielmini, Daniele	Logic Computing with Stateful Neural Networks of Resistive Switches	ADVANCED MATERIALS	other		2018	30	38			1802554
Thomas, John C.; Bechtel, Jonathon S.; Van der Ven, Anton	Hamiltonians and order parameters for crystals of orientable molecules	PHYSICAL REVIEW B	other		2018	98	9			94105
Ackermann, Sandro; Schawinski, Kevin; Zhang, Ce; Weigel, Anna K.; Turp, M. Dennis	Using transfer learning to detect galaxy mergers	MONTHLY NOTICES OF THE ROYAL ASTRONOMICAL SOCIETY	other		2018	479	1	415	425
Jo, Sung Min; Lee, Hak Min; Kwon, Oh Joon	Prediction of Surficial Pressure Loading for an Underwater Projectile Using CFD-Based Database	INTERNATIONAL JOURNAL OF AERONAUTICAL AND SPACE SCIENCES	other		2018	19	3	618	625
Kheiri, Farshad	A review on optimization methods applied in energy-efficient building geometry and envelope design	RENEWABLE & SUSTAINABLE ENERGY REVIEWS	other		2018	92		897	920
Korkmaz, Nimet; Ozturk, Ismail; Kalinli, Adem; Kilic, Recai	A Comparative Study on Determining Nonlinear Function Parameters of the Izhikevich Neuron Model	JOURNAL OF CIRCUITS SYSTEMS AND COMPUTERS	other		2018	27	10			1850164
Miettinen, O.	Protostellar classification using supervised machine learning algorithms	ASTROPHYSICS AND SPACE SCIENCE	other		2018	363	9			197
Rapaport, William J.	What is a Computer? A Survey	MINDS AND MACHINES	other		2018	28	3	385	426
Vogt, Michael	An overview of deep learning techniques	AT-AUTOMATISIERUNGSTECHNIK	other		2018	66	9	690	703
Wang, Wei; Pedretti, Giacomo; Milo, Valerio; Carboni, Roberto; Calderoni, Alessandro; Ramaswamy, Nirmal; Spinelli, Alessandro S.; Ielmini, Daniele	Learning of spatiotemporal patterns in a spiking neural network with resistive switching synapses	SCIENCE ADVANCES	Biology		2018	4	9			eaat4752
Yaghmaei-Sabegh, S.	Earthquake ground-motion duration estimation using general regression neural network	SCIENTIA IRANICA	other		2018	25	5	2425	2439
Yeh, Wei-Chang; Lin, Jsen-Shung	New parallel swarm algorithm for smart sensor systems redundancy allocation problems in the Internet of Things	JOURNAL OF SUPERCOMPUTING	other		2018	74	9	4358	4384
Tang, Evelyn; Bassett, Danielle S.	Colloquium: Control of dynamics in brain networks	REVIEWS OF MODERN PHYSICS	other		2018	90	3			31003
Xiong, Aiping; Proctor, Robert W.	Information Processing: The Language and Analytical Tools for Cognitive Psychology in the Information Age	FRONTIERS IN PSYCHOLOGY	other		2018	9				1270
Pulvermueller, Friedemann	The case of CAUSE: neurobiological mechanisms for grounding an abstract concept	PHILOSOPHICAL TRANSACTIONS OF THE ROYAL SOCIETY B-BIOLOGICAL SCIENCES	Biology		2018	373	1752			20170129
Azari, Tahereh; Samani, Nozar	Modeling the Neuman's well function by an artificial neural network for the determination of unconfined aquifer parameters	COMPUTATIONAL GEOSCIENCES	other		2018	22	4	1135	1148
Griffin, James M.	The prediction of profile deviations from multi process machining of complex geometrical features using combined evolutionary and neural network algorithms with embedded simulation	JOURNAL OF INTELLIGENT MANUFACTURING	other		2018	29	6	1171	1189
Vijayanand, R.; Devaraj, D.; Kannapiran, B.	Intrusion detection system for wireless mesh network using multiple support vector machine classifiers with genetic-algorithm-based feature selection	COMPUTERS & SECURITY	other		2018	77		304	314
Wang, Dongshu; Huang, Lihong; Tang, Longkun; Zhuang, Jinsen	Generalized pinning synchronization of delayed Cohen-Grossberg neural networks with discontinuous activations	NEURAL NETWORKS	other		2018	104		80	92
Tsai, Hsinyu; Ambrogio, Stefano; Narayanan, Pritish; Shelby, Robert M.; Burr, Geoffrey W.	Recent progress in analog memory-based accelerators for deep learning	JOURNAL OF PHYSICS D-APPLIED PHYSICS	other		2018	51	28			283001
Bshouty, Nader H.	Exact learning from an honest teacher that answers membership queries	THEORETICAL COMPUTER SCIENCE	other		2018	733		4	43
Kim, Dongwoo; Song, Kang Sub; Lim, Junyub; Kim, Yongchan	Analysis of two-phase injection heat pump using artificial neural network considering APF and LCCP under various weather conditions	ENERGY	other		2018	155		117	127
Kang, Insung; Lee, Kwang Ho; Lee, Je Hyeon; Moon, Jin Woo	Artificial Neural Network-Based Control of a Variable Refrigerant Flow System in the Cooling Season	ENERGIES	other		2018	11	7			1643
Pulvermueller, Friedemann	Neurobiological Mechanisms for Semantic Feature Extraction and Conceptual Flexibility	TOPICS IN COGNITIVE SCIENCE	Biology		2018	10	3	590	620
Unke, Oliver T.; Meuwly, Markus	A reactive, scalable, and transferable model for molecular energies from a neural network approach based on local information	JOURNAL OF CHEMICAL PHYSICS	other		2018	148	24			241708
Cheng, Qiao-Bin; Feng, Chao-Jun; Zhai, Xiang-Hua; Li, Xin-Zhou	Artificial neural network for constructing type Ia supernovae spectrum evolution model	PHYSICAL REVIEW D	other		2018	97	12			123530
Lee, Jin-Woong; Chung, Jiyong; Cho, Min-Young; Timilsina, Suman; Sohn, Keemin; Kim, Ji Sik; Sohn, Kee-Sun	Deep-Learning Technique To Convert a Crude Piezoresistive Carbon Nanotube-Ecoflex Composite Sheet into a Smart, Portable, Disposable, and Extremely Flexible Keypad	ACS APPLIED MATERIALS & INTERFACES	other		2018	10	24	20862	20868
Gao, Yongnian; Li, Qin; Wang, Shuangshuang; Gao, Junfeng	Adaptive neural network based on segmented particle swarm optimization for remote-sensing estimations of vegetation biomass	REMOTE SENSING OF ENVIRONMENT	Biology		2018	211		248	260
Khobotov, A. G.; Khil'ko, A. I.; Tel'nykh, A. A.	Studying the Possibilities and Efficiency of Operation with Signals in Neural Networks	RADIOPHYSICS AND QUANTUM ELECTRONICS	other		2018	61	1	69	76
Lin, Wen-Juan; He, Yong; Zhang, Chuan-Ke; Long, Fei; Wu, Min	Dissipativity analysis for neural networks with two-delay components using an extended reciprocally convex matrix inequality	INFORMATION SCIENCES	other		2018	450		169	181
Shenfield, Alex; Day, David; Ayesh, Aladdin	Intelligent intrusion detection systems using artificial neural networks	ICT EXPRESS	other		2018	4	2	95	99
Razzano, Massimiliano; Cuoco, Elena	Image-based deep learning for classification of noise transients in gravitational wave detectors	CLASSICAL AND QUANTUM GRAVITY	other		2018	35	9			95016
Malik, Sehrish; Kim, DoHyeun	Prediction-Learning Algorithm for Efficient Energy Consumption in Smart Buildings Based on Particle Regeneration and Velocity Boost in Particle Swarm Optimization Neural Networks	ENERGIES	other		2018	11	5			1289
Son, Seongmin; Heo, Jin Young; Lee, Jeong Ik	Prediction of inner pinch for supercritical CO2 heat exchanger using Artificial Neural Network and evaluation of its impact on cycle design	ENERGY CONVERSION AND MANAGEMENT	other		2018	163		66	73
Akbar, Rahmad; Helms, Volkhard	ALLO: A tool to discriminate and prioritize allosteric pockets	CHEMICAL BIOLOGY & DRUG DESIGN	Biology		2018	91	4	845	853
Angel, Omer; Kolesnik, Brett	SHARP THRESHOLDS FOR CONTAGIOUS SETS IN RANDOM GRAPHS	ANNALS OF APPLIED PROBABILITY	other		2018	28	2	1052	1098
de Almeida Franca, Keite Lira; de Almeida, Antonio-Carlos Guimaraes; Saddow, Stephen E.; Canton Santos, Luiz Eduardo; Scorza, Carla Alessandra; Scorza, Fulvio Alexandre; Rodrigues, Antonio Marcio	GABAa excitation and synaptogenesis after Status Epilepticus - A computational study	SCIENTIFIC REPORTS	other		2018	8				4193
Alevizakou, Eleni-Georgia; Siolas, George; Pantazis, George	Short-Term and Long-Term Forecasting for the 3D Point Position Changing by Using Artificial Neural Networks	ISPRS INTERNATIONAL JOURNAL OF GEO-INFORMATION	other		2018	7	3			86
Gonzalez, Ramon; Apostolopoulos, Dimi; Iagnemma, Karl	Slippage and immobilization detection for planetary exploration rovers via machine learning and proprioceptive sensing	JOURNAL OF FIELD ROBOTICS	other		2018	35	2	231	247
Javeed, Shumaila; Alimgeer, Khurram Saleem; Javed, Wajahat; Atif, M.; Uddin, Mueen	A modified artificial neural network based prediction technique for tropospheric radio refractivity	PLOS ONE	other		2018	13	3			e0192069
Ni, Xiliang; Cao, Chunxiang; Zhou, Yuke; Cui, Xianghui; Singh, Ramesh P.	Spatio-Temporal Pattern Estimation of PM2.5 in Beijing-Tianjin-Hebei Region Based on MODIS AOD and Meteorological Data Using the Back Propagation Neural Network	ATMOSPHERE	other		2018	9	3			105
Agoritsas, Elisabeth; Biroli, Giulio; Urbani, Pierfrancesco; Zamponi, Francesco	Out-of-equilibrium dynamical mean-field equations for the perceptron model	JOURNAL OF PHYSICS A-MATHEMATICAL AND THEORETICAL	other		2018	51	8			85002
Fu, Yang Ming; Wan, Chang Jin; Zhu, Li Qiang; Xiao, Hui; Chen, Xiao Dong; Wan, Qing	Hodgkin Huxley Artificial Synaptic Membrane Based on Protonic/Electronic Hybrid Neuromorphic Transistors	ADVANCED BIOSYSTEMS	Biology		2018	2	2			1700198
Mori, Yuto; Kashiwa, Kouji; Ohnishi, Akira	Application of a neural network to the sign problem via the path optimization method	PROGRESS OF THEORETICAL AND EXPERIMENTAL PHYSICS	other		2018	2018	2			023B04
Abbas, Yawar; Jeon, Yu-Rim; Sokolov, Andrey Sergeevich; Kim, Sohyeon; Ku, Boncheol; Choi, Changhwan	Compliance-Free, Digital SET and Analog RESET Synaptic Characteristics of Sub-Tantalum Oxide Based Neuromorphic Device	SCIENTIFIC REPORTS	other		2018	8				1228
Xiao, Shuixin; Xie, Xudong; Wen, Shiping; Zeng, Zhigang; Huang, Tingwen; Jiang, Jianhua	GST-memristor-based online learning neural networks	NEUROCOMPUTING	other		2018	272		677	682
Amezcua, Jonathan; Melin, Patricia; Castillo, Oscar	Theory and Background	NEW CLASSIFICATION METHOD BASED ON MODULAR NEURAL NETWORKS WITH THE LVQ ALGORITHM AND TYPE-2 FUZZY LOGIC	other		2018			5	27
Anderson, Derek T.; Scott, Grant J.; Islam, Muhammad Aminul; Murray, Bryce; Marcum, Richard	Fuzzy Choquet Integration of Deep Convolutional Neural Networks for Remote Sensing	COMPUTATIONAL INTELLIGENCE FOR PATTERN RECOGNITION	other		2018	777		1	28
Assis, Carlos A. S.; Pereira, Adriano C. M.; Carrano, Eduardo G.; Ramos, Rafael; Dias, Wanderson	Restricted Boltzmann Machines for the Prediction of Trends in Financial Time Series	2018 INTERNATIONAL JOINT CONFERENCE ON NEURAL NETWORKS (IJCNN)	other		2018			236	243
Attiga, Yasser; Chen, Shih-Yin; LaGue, John; Ovalle, Anaelia; Stott, Nathan; Brander, Tom; Khaled, Abdullah; Tyagi, Gaurika; Francis-Lyon, Patricia	Applying Deep Learning to Public Health: Using Unbalanced Demographic Data to Predict Thyroid Disorder	2018 IEEE 9TH ANNUAL INFORMATION TECHNOLOGY, ELECTRONICS AND MOBILE COMMUNICATION CONFERENCE (IEMCON)	other		2018			851	858
Bao, Xinyue; Song, Wangan; Liu, Sheng	Research on Color Space Conversion Model from CMYK to CIE-LAB Based on GRNN	IMAGE AND VIDEO TECHNOLOGY (PSIVT 2017)	other		2018	10749		252	261
Berka, Karel; Srsen, Stepan; Slavicek, Petr	Is Machine Learning the Future of Theoretical Chemistry?	CHEMICKE LISTY	other		2018	112	10	640	647
Bilal, B.; Ndongo, M.; Adjallah, K. H.; Sava, A.; Kebe, C. M. F.; Ndiaye, P. A.; Sambou, V	Wind Turbine Power Output Prediction Model Design Based on Artificial Neural Networks and Climatic Spatiotemporal Data	2018 IEEE INTERNATIONAL CONFERENCE ON INDUSTRIAL TECHNOLOGY (ICIT)	other		2018			1085	1092
Cabessa, Jeremie; Tchaptchet, Aubin	Automata Computation with Hodgkin-Huxley Based Neural Networks Composed of Synfire Rings	2018 INTERNATIONAL JOINT CONFERENCE ON NEURAL NETWORKS (IJCNN)	other		2018
de Oliveira, Caterine Silva; Sanin, Cesar; Szczerbicki, Edward	Video Classification Technology in a Knowledge-Vision-Integration Platform for Personal Protective Equipment Detection: An Evaluation	INTELLIGENT INFORMATION AND DATABASE SYSTEMS, ACIIDS 2018, PT I	other		2018	10751		443	453
Fan, Lixin	Deep Epitome for Unravelling Generalized Hamming Network	2018 24TH INTERNATIONAL CONFERENCE ON PATTERN RECOGNITION (ICPR)	other		2018			409	416
Gan, Xingcheng; Pei, Ji; Yuan, Shouqi; Wang, Wenjie; Tang, Yajing	Multi-objective Optimization on Inlet Pipe of a Vertical Inline Pump Based on Genetic Algorithm and Artificial Neural Network	PROCEEDINGS OF THE ASME FLUIDS ENGINEERING DIVISION SUMMER MEETING, 2018, VOL 1	other		2018					V001T06A003
Georgiou, Giorgos S.; Christodoulides, Paul; Kalogirou, Soteris A.	Implementing Artificial Neural Networks in Energy Building Applications - A Review	2018 IEEE INTERNATIONAL ENERGY CONFERENCE (ENERGYCON)	other		2018
Ivancevic, V; Reid, D. J.; Pilling, M. J.	Mathematics of Autonomy: Mathematical Methods for Cyber-Physical-Cognitive Systems	MATHEMATICS OF AUTONOMY: MATHEMATICAL METHODS FOR CYBER-PHYSICAL-COGNITIVE SYSTEMS	other		2018			1	409
Jones, Luke; Christman, Delbert; Banescu, Sebastian; Carlisle, Martin	ByteWise: A Case Study in Neural Network Obfuscation Identification	2018 IEEE 8TH ANNUAL COMPUTING AND COMMUNICATION WORKSHOP AND CONFERENCE (CCWC)	other		2018			155	164
Katarya, Rahul; Gangwar, Vivek; Jaisia, Ishita	A Study on different data mining classifiers	2018 INTERNATIONAL CONFERENCE ON COMPUTER COMMUNICATION AND INFORMATICS (ICCCI)	other		2018
Ker, Justin; Wang, Lipo; Rao, Jai; Lim, Tchoyoson	Deep Learning Applications in Medical Image Analysis	IEEE ACCESS	other		2018	6		9375	9389
Kimura, Mutsumi; Umeda, Kenta; Ikushima, Keisuke; Hori, Toshimasa; Tanaka, Ryo; Matsuda, Tokiyoshi; Kameda, Tomoya; Nakashima, Yasuhiko	Hopfield Neural Network with Double-Layer Amorphous Metal-Oxide Semiconductor Thin-Film Devices as Crosspoint-Type Synapse Elements and Working Confirmation of Letter Recognition	NEURAL INFORMATION PROCESSING (ICONIP 2018), PT VII	other		2018	11307		637	646
Kula, S.	Magnetostatic Analysis of SRM Supported by Hybrid FEM-ANN Method	2018 INTERNATIONAL SYMPOSIUM ON FUNDAMENTALS OF ELECTRICAL ENGINEERING (ISFEE)	other		2018
Lary, David J.; Zewdie, Gebreab K.; Liu, Xun; Wu, Daji; Levetin, Estelle; Allee, Rebecca J.; Malakar, Nabin; Walker, Annette; Mussa, Hamse; Mannino, Antonio; Aurin, Dirk	Machine Learning Applications for Earth Observation	EARTH OBSERVATION OPEN SCIENCE AND INNOVATION	other		2018	15		165	218
Leng, Gareth	The Classical Neuron	HEART OF THE BRAIN: THE HYPOTHALAMUS AND ITS HORMONES	Biology		2018			13	+
Leon Blanco, Jose M.; Gonzalez-R, Pedro L.; Arroyo Garcia, Carmen Martina; Jose Cozar-Bernal, Maria; Calle Suareza, Marcos; Canca Ortiz, David; Rabasco Alvarez, Antonio Maria; Gonzalez Rodriguez, Maria Luisa	Artificial neural networks as alternative tool for minimizing error predictions in manufacturing ultradeformable nanoliposome formulations	DRUG DEVELOPMENT AND INDUSTRIAL PHARMACY	other		2018	44	1	135	143
Li, Jie; Luo, Qifang; Liao, Ling; Zhou, Yongquan	Using Spotted Hyena Optimizer for Training Feedforward Neural Networks	INTELLIGENT COMPUTING METHODOLOGIES, ICIC 2018, PT III	other		2018	10956		828	833
Liu Meimei; Yu Zexin; Chen Chaoyue; Liao Hanlin; Deng Sihao	Analysis and Optimization of the HVOF Process by Artificial Neural Networks Model	INTERNATIONAL THERMAL SPRAY CONFERENCE AND EXPOSITION (ITSC 2018)	other		2018			330	336
Ma, Eddie Y. T.; Ratnasingham, Sujeevan; Kremer, Stefan C.	Machine Learned Replacement of N-Labels for Basecalled Sequences in DNA Barcoding	IEEE-ACM TRANSACTIONS ON COMPUTATIONAL BIOLOGY AND BIOINFORMATICS	Biology		2018	15	1	191	204
Makki, Ihab; Younes, Rafic; Khodor, Mahdi; Khoder, Jihan; Francis, Clovis; Bianchi, Tiziano; Rizk, Patrick; Zucchetti, Massimo	RBF Neural Network For Landmine Detection In Hyperspectral Imaging	PROCEEDINGS OF THE 2018 7TH EUROPEAN WORKSHOP ON VISUAL INFORMATION PROCESSING (EUVIP)	other		2018
Maya, B. S.; Asha, T.	Automatic Detection of Brain Strokes in CT Images Using Soft Computing Techniques	BIOLOGICALLY RATIONALIZED COMPUTING TECHNIQUES FOR IMAGE PROCESSING APPLICATIONS	Biology		2018	25		85	109
Moser, D.; Thenius, R.; Schmickl, Th.	First Investigations into Artificial Emotions in Cognitive Robotics	NEW TRENDS IN MEDICAL AND SERVICE ROBOTS: DESIGN, ANALYSIS AND CONTROL	other		2018	48		213	227
Nazir, Sajid; Patel, Shushma; Patel, Dilip	Hyper Parameters Selection for Image Classification in Convolutional Neural Networks	PROCEEDINGS OF 2018 IEEE 17TH INTERNATIONAL CONFERENCE ON COGNITIVE INFORMATICS & COGNITIVE COMPUTING (ICCI*CC 2018)	other		2018			401	407
Papadopoulos, D	Experimental Practice	EXPERIMENTAL PRACTICE: Technoscience, Alterontologies, and More-than-Social Movements	other		2018			1	337
Paulos, Jose Pedro; Fidalgo, Jose Nuno	Load and electricity prices forecasting using Generalized Regression Neural Networks	2018 INTERNATIONAL CONFERENCE ON SMART ENERGY SYSTEMS AND TECHNOLOGIES (SEST)	other		2018
Saldanha, Emmanuelle-Anna Dietz; Hoelldobler, Steffen; Ramli, Carroline Dewi Puspa Kencana; Medinacelli, Luis Palacios	A Core Method for the Weak Completion Semantics with Skeptical Abduction	JOURNAL OF ARTIFICIAL INTELLIGENCE RESEARCH	other		2018	63		51	86
Sarah, Alkharif; Lee, Kyungyong; Kim, Hyeokman	LSTM model to forecast time series for EC2 cloud price	2018 16TH IEEE INT CONF ON DEPENDABLE, AUTONOM AND SECURE COMP, 16TH IEEE INT CONF ON PERVAS INTELLIGENCE AND COMP, 4TH IEEE INT CONF ON BIG DATA INTELLIGENCE AND COMP, 3RD IEEE CYBER SCI AND TECHNOL CONGRESS (DASC/PICOM/DATACOM/CYBERSCITECH)	other		2018			1085	1088
Schulz, Karsten; Haensch, Ronny; Soergel, Uwe	Machine Learning Methods for Remote Sensing Applications: An Overview	EARTH RESOURCES AND ENVIRONMENTAL REMOTE SENSING/GIS APPLICATIONS IX	other		2018	10790				UNSP 1079002
Serra, Joan; Suris, Didac; Miron, Marius; Karatzoglou, Alexandros	Overcoming Catastrophic Forgetting with Hard Attention to the Task	INTERNATIONAL CONFERENCE ON MACHINE LEARNING, VOL 80	other		2018	80
Shahriari, Shahla; Atashrouz, Saeid; Pazuki, Gholamreza	Mathematical Model of the Phase Diagrams of Ionic Liquids-Based Aqueous Two-Phase Systems Using the Group Method of Data Handling and Artificial Neural Networks	THEORETICAL FOUNDATIONS OF CHEMICAL ENGINEERING	other		2018	52	1	146	155
Shayei, Ali; Abbasi, Mehryar; Habiban, Ali; Shabany, Mahdi; Kavehvash, Zahra	A Machine Learning Approach for Material Classification in MMW Imaging Systems based on Frequency Spectra	2018 IEEE INTERNATIONAL SYMPOSIUM ON CIRCUITS AND SYSTEMS (ISCAS)	other		2018
Sheshkus, Alexander; Ingacheva, Anastasia; Nikolaev, Dmitry	Vanishing points detection using combination of fast hough transform and deep learning	TENTH INTERNATIONAL CONFERENCE ON MACHINE VISION (ICMV 2017)	other		2018	10696				UNSP 106960H
Sparvoli, Marina; Marma, Jonas S.	Development of resistive memories based on silver doped graphene oxide for neuron simulation	2018 INTERNATIONAL JOINT CONFERENCE ON NEURAL NETWORKS (IJCNN)	other		2018
Stancu, Stelian; Bodea, Constanta-Nicoleta; Popescu (Predescu), Oana Madalina; Neamtu (Idorasi), Alina	Neural Networks and Their Accelerated Evolution From an Economic Analysis Perspective	ENCYCLOPEDIA OF INFORMATION SCIENCE AND TECHNOLOGY, 4TH EDITION	other		2018			6579	6594
Tormasi, A.; Koczy, L. T.	Experimenting with a New Population-Based Optimization Technique: FUNgal Growth Inspired (FUNGI) Optimizer	RECENT DEVELOPMENTS AND THE NEW DIRECTION IN SOFT-COMPUTING FOUNDATIONS AND APPLICATIONS	other		2018	361		123	135
Wang, Guanjin; Teoh, Jeremy Yuen-Chun; Choi, Kup-Sze	Diagnosis of prostate cancer in a Chinese population by using machine learning methods	2018 40TH ANNUAL INTERNATIONAL CONFERENCE OF THE IEEE ENGINEERING IN MEDICINE AND BIOLOGY SOCIETY (EMBC)	Biology		2018			3971	3974
Yang, Qidong; Zhou, Jian; Cheng, Chunlin; Wei, Xianwei; Chu, Shujie	An Emotion Recognition Method Based on Selective Gated Recurrent Unit	PROCEEDINGS OF THE 2018 IEEE INTERNATIONAL CONFERENCE ON PROGRESS IN INFORMATICS AND COMPUTING (PIC)	other		2018			33	37
Yang, Zhao; Qian, Hongbing	Automated Parameter Tuning of Artificial Neural Networks for Software Defect Prediction	ICAIP 2018: 2018 THE 2ND INTERNATIONAL CONFERENCE ON ADVANCES IN IMAGE PROCESSING	other		2018			203	209
Yogitha, R.; Mathivanan, G.	Performance Analysis of Transfer Functions in an Artificial Neural Network	PROCEEDINGS OF THE 2018 IEEE INTERNATIONAL CONFERENCE ON COMMUNICATION AND SIGNAL PROCESSING (ICCSP)	other		2018			393	397
Yondo, Raul; Andres, Esther; Valero, Eusebio	A review on design of experiments and surrogate models in aircraft real-time and many-query aerodynamic analyses	PROGRESS IN AEROSPACE SCIENCES	other		2018	96		23	61
Zeng Yuzhe; Wu Aibo; Zheng Hongyuan; Luo Laijuan	Claim Frequency Modeling and Prediction via Machine Learning	PROCEEDINGS OF 2018 CHINA INTERNATIONAL CONFERENCE ON INSURANCE AND RISK MANAGEMENT	other		2018			594	616
Zhao, Chun; Shen, Zong Jie; Zhou, Guang You; Zhao, Ce Zhou; Yang, Li; Man, Ka Lok; Lim, Eng Gee	Neuromorphic Properties of Memristor towards Artificial Intelligence	2018 INTERNATIONAL SOC DESIGN CONFERENCE (ISOCC)	other		2018			172	173
Barroca, Maria Joao; Guine, Raquel P. F.; Calado, Ana Rita P.; Correia, Paula M. R.; Mendes, Mateus	Artificial neural network modelling of the chemical composition of carrots submitted to different pre-drying treatments	JOURNAL OF FOOD MEASUREMENT AND CHARACTERIZATION	other		2017	11	4	1815	1826
Fernandez, Mario Gomez; Tokuhiro, Akira; Welter, Kent; Wu, Qiao	Nuclear energy system's behavior and decision making using machine learning	NUCLEAR ENGINEERING AND DESIGN	other		2017	324		27	34
Haribara, Yoshitaka; Ishikawa, Hitoshi; Utsunomiya, Shoko; Aihara, Kazuyuki; Yamamoto, Yoshihisa	Performance evaluation of coherent Ising machines against classical neural networks	QUANTUM SCIENCE AND TECHNOLOGY	other		2017	2	4			44002
Lipski, Joachim	Demotivating Intentional Mentalism	THEORIA-A SWEDISH JOURNAL OF PHILOSOPHY	Philosophy		2017	83	4	298	318
Sheinfeld, Mati; Levinson, Samuel; Orion, Itzhak	Highly accurate prediction of specific activity using deep learning	APPLIED RADIATION AND ISOTOPES	other		2017	130		115	120
Lim, Hyunwoo; Zhai, Zhiqiang John	Comprehensive evaluation of the influence of meta-models on Bayesian calibration	ENERGY AND BUILDINGS	other		2017	155		66	75
Pawar, P. S.; Tikke, R. S.; Patil, V. B.; Mullani, N. B.; Waifalkar, P. P.; Khot, K. V.; Teli, A. M.; Sheikh, A. D.; Dongale, T. D.	A low-cost copper oxide thin film memristive device based on successive ionic layer adsorption and reaction method	MATERIALS SCIENCE IN SEMICONDUCTOR PROCESSING	other		2017	71		102	108
Deniz, Celal Utku; Yasar, Muzaffer; Klein, Michael T.	Stochastic Reconstruction of Complex Heavy Oil Molecules Using an Artificial Neural Network	ENERGY & FUELS	other		2017	31	11	11932	11938
Ertugrul, Omer F.; Altun, Sehmus	Developing correlations by extreme learning machine for calculating higher heating values of waste frying oils from their physical properties	NEURAL COMPUTING & APPLICATIONS	other		2017	28	11	3145	3152
Gajewski, Jakub; Valis, David	The determination of combustion engine condition and reliability using oil analysis by MLP and RBF neural networks	TRIBOLOGY INTERNATIONAL	other		2017	115		557	572
Gowtam, V. Sai; Ram, S. Tulasi	An Artificial Neural Network-Based Ionospheric Model to Predict NmF2 and hmF2 Using Long-Term Data Set of FORMOSAT-3/COSMIC Radio Occultation Observations: Preliminary Results	JOURNAL OF GEOPHYSICAL RESEARCH-SPACE PHYSICS	other		2017	122	11	11743	11755
Khaledian, Yones; Brevik, Eric C.; Pereira, Paulo; Cerda, Artemi; Fattah, Mohammed A.; Tazikeh, Hossein	Modeling soil cation exchange capacity in multiple countries	CATENA	other		2017	158		194	200
Behler, Joerg	First Principles Neural Network Potentials for Reactive Simulations of Large Molecular and Condensed Systems	ANGEWANDTE CHEMIE-INTERNATIONAL EDITION	other		2017	56	42	12828	12840
Lee, Donghyun; Kang, Suna; Shin, Jungwoo	Using Deep Learning Techniques to Forecast Environmental Consumption Level	SUSTAINABILITY	other		2017	9	10			1894
Li, Zhen; Wang, Yuqing; Zhi, Tian; Chen, Tianshi	A survey of neural network accelerators	FRONTIERS OF COMPUTER SCIENCE	other		2017	11	5	746	761
Sohn, Kee-Sun; Chung, Jiyong; Cho, Min-Young; Timilsina, Suman; Park, Woon Bae; Pyo, Myungho; Shin, Namsoo; Sohn, Keemin; Kim, Ji Sik	An extremely simple macroscale electronic skin realized by deep machine learning	SCIENTIFIC REPORTS	Biology		2017	7				11061
Asencio-Cortes, G.; Scitovski, S.; Scitovski, R.; Martinez-Alvarez, F.	Temporal analysis of croatian seismogenic zones to improve earthquake magnitude prediction	EARTH SCIENCE INFORMATICS	other		2017	10	3	303	320
de Simon-Martin, Miguel; Alonso-Tristan, Cristina; Diez-Mediavilla, Montserrat	Diffuse solar irradiance estimation on building's facades: Review, classification and benchmarking of 30 models under all sky conditions	RENEWABLE & SUSTAINABLE ENERGY REVIEWS	other		2017	77		783	802
Hidouri, Khaoula; Mishra, Dhananjay R.; Benhmidene, Ali; Chouachi, Bechir	Experimental and theoretical evaluation of a hybrid solar still integrated with an air compressor using ANN	DESALINATION AND WATER TREATMENT	other		2017	88		52	59
Squillero, G.; Tonda, A.	(Over-)Realism in evolutionary computation: Commentary on On the Mapping of Genotype to Phenotype in Evolutionary Algorithms by Peter A. Whigham, Grant Dick, and James Maclaurin	GENETIC PROGRAMMING AND EVOLVABLE MACHINES	Biology		2017	18	3	391	393
Xue, Yifei; Wang, Tiejun; Skidmore, Andrew K.	Automatic Counting of Large Mammals from Very High Resolution Panchromatic Satellite Imagery	REMOTE SENSING	other		2017	9	9			878
Aziz, K.; Haque, M. M.; Rahman, A.; Shamseldin, A. Y.; Shoaib, M.	Flood estimation in ungauged catchments: application of artificial intelligence based methods for Eastern Australia	STOCHASTIC ENVIRONMENTAL RESEARCH AND RISK ASSESSMENT	other		2017	31	6	1499	1514
Kumar, Lov; Misra, Sanjay; Rath, Santanu Ku.	An empirical analysis of the effectiveness of software metrics and fault prediction model for identifying faulty classes	COMPUTER STANDARDS & INTERFACES	other		2017	53		1	32
Sharifi, Alireza; Dinpashoh, Yagob; Mirabbasi, Rasoul	Daily runoff prediction using the linear and non-linear models	WATER SCIENCE AND TECHNOLOGY	other		2017	76	4	793	805
Yusufaly, Tahir I.; Boedicker, James Q.	Mapping quorum sensing onto neural networks to understand collective decision making in heterogeneous microbial communities	PHYSICAL BIOLOGY	Biology		2017	14	4			46002
Hassabis, Demis; Kumaran, Dharshan; Summerfield, Christopher; Botvinick, Matthew	Neuroscience-Inspired Artificial Intelligence	NEURON	Biology		2017	95	2	245	258
Dantas Neto, Silvrano Adonias; Indraratna, Buddhima; Oliveira, David Americo Fortuna; de Assis, Andre Pacheco	Modelling the Shear Behaviour of Clean Rock Discontinuities Using Artificial Neural Networks	ROCK MECHANICS AND ROCK ENGINEERING	other		2017	50	7	1817	1831
Edelman, Shimon	Language and other complex behaviors: Unifying characteristics, computational models, neural mechanisms	LANGUAGE SCIENCES	other		2017	62		91	123
Jiang, Ping; Wang, Zeng; Zhang, Kequan; Yang, Wendong	An Innovative Hybrid Model Based on Data Pre-Processing and Modified Optimization Algorithm and Its Application in Wind Speed Forecasting	ENERGIES	other		2017	10	7			954
Mazzoni, Gianluca; Pedersen, Hanne S.; de Oliveira Junior, Gerson A.; Alexandre, Pamela; Razza, Eduardo M.; Callesen, Henrik; Hyttel, Poul; Nogueira, Marcelo F. G.; Ferraz, Jose Bento S.; Kadarmideen, Haja N.	Application of integrative genomics and systems biology to conventional and in vitro reproductive traits in cattle	ANIMAL REPRODUCTION	Biology		2017	14	3	507	513
Roth, Kevin; Morone, Flaviano; Min, Byungjoon; Makse, Hernan A.	Emergence of robustness in networks of networks	PHYSICAL REVIEW E	other		2017	95	6			62308
Rashidi, M. M.; Aghagoli, A.; Raoofi, R.	Thermodynamic analysis of the ejector refrigeration cycle using the artificial neural network	ENERGY	other		2017	129		201	215
Ben-Abdallah, Philippe	Thermal memristor and neuromorphic networks for manipulating heat flow	AIP ADVANCES	other		2017	7	6			65002
Giovanis, Dimitris G.; Papaioannou, Iason; Straub, Daniel; Papadopoulos, Vissarion	Bayesian updating with subset simulation using artificial neural networks	COMPUTER METHODS IN APPLIED MECHANICS AND ENGINEERING	other		2017	319		124	145
Rani, R.; Elangovan, K.	An emerging intuitionistic fuzzy based groundwater level prediction	INDIAN JOURNAL OF GEO-MARINE SCIENCES	other		2017	46	6	1213	1219
Wafi, N. M.; Sabri, Naseer; Yaakob, Shahrul Nizam; Nasir, A. S. A.; Nazren, A. R. A.; Hisham, M. B.	Classification of Characters Using Multilayer Perceptron and Simplified Fuzzy ARTMAP Neural Networks	ADVANCED SCIENCE LETTERS	other		2017	23	6	5151	5155
Wei, Hui; Dai, Dawei; Bu, Yijie	A plausible neural circuit for decision making and its formation based on reinforcement learning	COGNITIVE NEURODYNAMICS	other		2017	11	3	259	281
Pandya, D. A.; Dennis, B. H.; Russell, R. D.	A computational fluid dynamics based artificial neural network model to predict solid particle erosion	WEAR	other		2017	378-379		198	210
Akbar, Rahmad; Jusoh, Siti Azma; Amaro, Rommie E.; Helms, Volkhard	ENRI: A tool for selecting structure-based virtual screening target conformations	CHEMICAL BIOLOGY & DRUG DESIGN	Biology		2017	89	5	762	771
Altaisky, M. V.; Zolnikova, N. N.; Kaputkina, N. E.; Krylov, V. A.; Lozovik, Yu E.; Dattani, N. S.	Entanglement in a quantum neural network based on quantum dots	PHOTONICS AND NANOSTRUCTURES-FUNDAMENTALS AND APPLICATIONS	other		2017	24		24	28
Antonakis, Aristeidis; Lone, Mudassir; Cooke, Alastair	Neural network based dynamic model and gust identification system for the Jetstream G-NFLA	PROCEEDINGS OF THE INSTITUTION OF MECHANICAL ENGINEERS PART G-JOURNAL OF AEROSPACE ENGINEERING	other		2017	231	6	1138	1153
Kapanova, K. G.; Dimov, I.; Sellier, J. M.	On randomization of neural networks as a form of post-learning strategy	SOFT COMPUTING	other		2017	21	9	2385	2393
Kuo, C. -C. Jay	The CNN as a Guided Multilayer RECOS Transform	IEEE SIGNAL PROCESSING MAGAZINE	other		2017	34	3	81	89
Ruet, Paul	Negative local feedbacks in Boolean networks	DISCRETE APPLIED MATHEMATICS	other		2017	221		1	17
Cavuoti, S.; Tortora, C.; Brescia, M.; Longo, G.; Radovich, M.; Napolitano, N. R.; Amaro, V.; Vellucci, C.; La Barbera, F.; Getman, F.; Grado, A.	A cooperative approach among methods for photometric redshifts estimation: an application to KiDS data	MONTHLY NOTICES OF THE ROYAL ASTRONOMICAL SOCIETY	other		2017	466	2	2039	2053
Masuyama, Naoki; Islam, Md. Nazrul; Seera, Manjeevan; Loo, Chu Kiong	Application of emotion affected associative memory based on mood congruency effects for a humanoid	NEURAL COMPUTING & APPLICATIONS	other		2017	28	4	737	752
Evans, Martin R.	Turning statistical mechanics on its head	JOURNAL OF PHYSICS A-MATHEMATICAL AND THEORETICAL	other		2017	50	13
Girardi-Schappo, Mauricio; Bortolotto, Germano S.; Stenzinger, Rafael V.; Gonsalves, Jheniffer J.; Tragtenberg, Marcelo H. R.	Phase diagrams and dynamics of a computationally efficient map-based neuron model	PLOS ONE	Biology		2017	12	3			e0174621
Yoshida, Risa; Kimoto, Tomoyuki; Uezu, Tatsuya	Conditions for the Existence and Stability of the Continuous Attractor in the Classical XY Model with an Associative-Memory-Type Interaction	JOURNAL OF THE PHYSICAL SOCIETY OF JAPAN	other		2017	86	3			34001
Haslegrave, John; Cannings, Chris	Majority dynamics with one nonconformist	DISCRETE APPLIED MATHEMATICS	other		2017	219		32	39
Aher, Sainath; Shinde, Sambhaji; Guha, Shantamoy; Majumder, Mrinmoy	Identification of drought in Dhalai river watershed using MCDM and ANN models	JOURNAL OF EARTH SYSTEM SCIENCE	other		2017	126	2			21
Aram, Zainab; Jafari, Sajad; Ma, Jun; Sprott, Julien C.; Zendehrouh, Sareh; Pham, Viet-Thanh	Using chaotic artificial neural networks to model memory in the brain	COMMUNICATIONS IN NONLINEAR SCIENCE AND NUMERICAL SIMULATION	other		2017	44		449	459
Gusev, E. M.; Ayzel, G. V.; Nasonova, O. N.	Runoff Evaluation for Ungauged Watersheds by SWAP Model. 1. Application of Artificial Neural Networks	WATER RESOURCES	other		2017	44	2	169	179
Singh, Rajesh; Umrao, Ravi Kumar; Ahmad, M.; Ansari, M. K.; Sharma, L. K.; Singh, T. N.	Prediction of geomechanical parameters using soft computing and multiple regression approach	MEASUREMENT	other		2017	99		108	119
Singh, Sukhdeep; Sharma, Anuj; Chhabra, Indu	A dominant points-based feature extraction approach to recognize online handwritten strokes	INTERNATIONAL JOURNAL ON DOCUMENT ANALYSIS AND RECOGNITION	other		2017	20	1	37	58
Moon, Jin Woo; Yoon, Younju; Jeon, Young-Hoon; Kim, Sooyoung	Prediction models and control algorithms for predictive applications of setback temperature in cooling systems	APPLIED THERMAL ENGINEERING	other		2017	113		1290	1302
Ji, Hyunjun; Jung, Yousung	Artificial neural network for the configuration problem in solids	JOURNAL OF CHEMICAL PHYSICS	other		2017	146	6			64103
Cabrera-Vives, Guillermo; Reyes, Ignacio; Forster, Francisco; Estevez, Pablo A.; Maureira, Juan-Carlos	Deep-HiTS: Rotation Invariant Convolutional Neural Network for Transient Detection	ASTROPHYSICAL JOURNAL	other		2017	836	1			97
Kapanova, K. G.; Dimov, I.; Sellier, J. M.	A neural network sensitivity analysis in the presence of random fluctuations	NEUROCOMPUTING	other		2017	224		177	183
Kiranyaz, Serkan; Ince, Turker; Iosifidis, Alexandros; Gabbouj, Moncef	Progressive Operational Perceptrons	NEUROCOMPUTING	other		2017	224		142	154
Huang, Wei Tao; Chen, Ling Xiao; Lei, Jing Lei; Luo, Hong Qun; Li, Nian Bing	Molecular neuron: From sensing to logic computation, information encoding, and encryption	SENSORS AND ACTUATORS B-CHEMICAL	other		2017	239		704	710
Samodra, Guruh; Chen, Guangqi; Sartohadi, Junun; Kasama, Kiyonobu	Comparing data-driven landslide susceptibility models based on participatory landslide inventory mapping in Purwosari area, Yogyakarta, Java	ENVIRONMENTAL EARTH SCIENCES	other		2017	76	4			184
Yang, Zhen; Qiao, Wen-Ming; Liang, Xiao-Yi	Modelling and optimization of the pore structure of carbon aerogels using an artificial neural network5	NEW CARBON MATERIALS	other		2017	32	1	77	85
Wandera, Loise; Mallick, Kaniska; Kiely, Gerard; Roupsard, Olivier; Peichl, Matthias; Magliulo, Vincenzo	Upscaling instantaneous to daily evapotranspiration using modelled daily shortwave radiation for remote sensing applications: an artificial neural network approach	HYDROLOGY AND EARTH SYSTEM SCIENCES	other		2017	21	1	197	215
Alberti, Michele; Seuret, Mathias; Pondenkandath, Vinaychandran; Ingold, Rolf; Liwicki, Marcus	Historical Document Image Segmentation with LDA-Initialized Deep Neural Networks	PROCEEDINGS OF THE 4TH INTERNATIONAL WORKSHOP ON HISTORICAL DOCUMENT IMAGING AND PROCESSING, HIP 2017	other		2017			95	100
Ashinsky, Beth G.; Spencer, Richard G.	Uni- and Multi-Parametric Magnetic Resonance Analysis of Cartilage	BIOPHYSICS AND BIOCHEMISTRY OF CARTILAGE BY NMR AND MRI	Biology		2017	8		494	528
Babu, K. V. Naresh; Edla, Damodar Reddy	New Algebraic Activation Function for Multi-Layered Feed Forward Neural Networks	IETE JOURNAL OF RESEARCH	other		2017	63	1	71	79
Blagojevic, V.; Bojic, D.; Bojovic, M.; Cvetanovic, M.; Dordevic, J.; Durdevic, D.; Furlan, B.; Gajin, S.; Jovanovic, Z.; Milicev, D.; Milutinovic, V.; Nikolic, B.; Protic, J.; Punt, M.; Radivojevic, Z.; Stanisavljevic, Z.; Stojanovic, S.; Tartalja, I.; Tomasevic, M.; Vuletic, P.	A Systematic Approach to Generation of New Ideas for PhD Research in Computing	CREATIVITY IN COMPUTING AND DATAFLOW SUPERCOMPUTING	other		2017	104		1	31
Bolcskei, Helmut; Grohs, Philipp; Kutyniok, Gitta; Petersen, Philipp	Memory-optimal neural network approximation	WAVELETS AND SPARSITY XVII	other		2017	10394				103940Q
Carlson, Kristofor D.; Rothganger, Fred; Aimone, James B.	Computational Perspectives on Adult Neurogenesis	REWIRING BRAIN: A COMPUTATIONAL APPROACH TO STRUCTURAL PLASTICITY IN THE ADULT BRAIN	other		2017			425	441
Carmantini, Giovanni S.; Graben, Peter Beim; Desroches, Mathieu; Rodrigues, Serafim	A modular architecture for transparent computation in recurrent neural networks	NEURAL NETWORKS	other		2017	85		85	105
Chi, Tao; Li, Bingchun; Mu, Longlong; Cao, Guangpu	Application Study of the Microwave Emissivity Spectra in the Estimation of Salt Content of Saline Soil	ADVANCES IN INFORMATION AND COMMUNICATION TECHNOLOGY	other		2017	107		727	732
Churchland, P. S.; Sejnowski, T. J.	Computational Brain, 25th Edition	COMPUTATIONAL BRAIN, 25TH EDITION	other		2017
Codrescu, Cristinel	RBF-FIRMLP Architecture for Digit Recognition	2017 16TH IEEE INTERNATIONAL CONFERENCE ON MACHINE LEARNING AND APPLICATIONS (ICMLA)	other		2017			420	425
De Maria, Elisabetta; Di Giusto, Cinzia; Ciatto, Giovanni	Formal Validation of Neural Networks as Timed Automata	PROCEEDINGS OF THE EIGHTH INTERNATIONAL CONFERENCE ON COMPUTATIONAL SYSTEMS-BIOLOGY AND BIOINFORMATICS (CSBIO 2017)	Biology		2017			15	22
Eswaran, K.	On Non-Iterative Training of a Neural Classifier Part-I: Separation of Points by Planes	PROCEEDINGS OF THE 2017 INTELLIGENT SYSTEMS CONFERENCE (INTELLISYS)	other		2017			914	922
Eswaran, K.; Rao, K. Damodhar	On Non-Iterative Training of a Neural Classifier Part-II: Clustering of Points and Their Classification using an NN Architecture	PROCEEDINGS OF THE 2017 INTELLIGENT SYSTEMS CONFERENCE (INTELLISYS)	other		2017			923	928
Fan, Lixin	Revisit Fuzzy Neural Network: Demystifying Batch Normalization and ReLU with Generalized Hamming Network	ADVANCES IN NEURAL INFORMATION PROCESSING SYSTEMS 30 (NIPS 2017)	other		2017	30
Hatampour, Amir; Schaffie, Mahin; Jafari, Saeed	Estimation of NMR Total and Free Fluid Porosity from Seismic Attributes Using Intelligent Systems: A Case Study from an Iranian Carbonate Gas Reservoir	ARABIAN JOURNAL FOR SCIENCE AND ENGINEERING	other		2017	42	1	315	326
Hillar, Christopher; Marzen, Sarah	Revisiting perceptual distortion for natural images: mean discrete structural similarity index	2017 DATA COMPRESSION CONFERENCE (DCC)	other		2017			241	249
Jurado, Sergio; Fernandez, Alberto	iURBAN Smart Algorithms	IURBAN: INTELLIGENT URBAN ENERGY TOOL	other		2017			125	143
Kampianakis, Andreas; Oehmen, Josef	NEURAL NETWORK-BASED SURVEY ANALYSIS OF RISK MANAGEMENT PRACTICES IN NEW PRODUCT DEVELOPMENT	DS87-2 PROCEEDINGS OF THE 21ST INTERNATIONAL CONFERENCE ON ENGINEERING DESIGN (ICED 17), VOL 2: DESIGN PROCESSES, DESIGN ORGANISATION AND MANAGEMENT	other		2017			199	208
Kasemsap, Kijpokin	Artificial Intelligence: Current Issues and Applications	HANDBOOK OF RESEARCH ON MANUFACTURING PROCESS MODELING AND OPTIMIZATION STRATEGIES	other		2017			454	474
Kim, Kyung Jae; Song, Kwanwoo; Choi, Sangsun; Min, HyunSuk; Park, Gunhyuk; Yi, Dae-eun; Seo, Jungil; Park, Cheol-Soo; Ahn, Ki-Uhn; Cho, Hye-Jung	Comfort Guaranteed Energy Saving Algorithm in Hospitality Buildings	2017 ASHRAE WINTER CONFERENCE PAPERS	other		2017
Kolobov, Alexander V.; Tominaga, Junji; Fons, Paul	Phase-Change Memory Materials	SPRINGER HANDBOOK OF ELECTRONIC AND PHOTONIC MATERIALS, 2ND EDITION	other		2017			1149	1161
Kousanakis, Emmanouil; Dollas, Apostolos; Sotiriades, Euripides; Papaefstathiou, Ioannis; Pnevmatikatos, Dionisios N.; Papoutsi, Athanasia; Petrantonakis, Panagiotis C.; Poirazi, Panayiota; Chavlis, Spyridon; Kastellakis, George	An Architecture for the Acceleration of a Hybrid Leaky Integrate and Fire SNN on the Convey HC-2ex FPGA-Based Processor	2017 IEEE 25TH ANNUAL INTERNATIONAL SYMPOSIUM ON FIELD-PROGRAMMABLE CUSTOM COMPUTING MACHINES (FCCM 2017)	other		2017			56	63
Kumar, Mukesh; Ray, Ransingh B.; Rath, Santanu K.	Spark based classification of microarray data using scalable artificial neural network	INTERNATIONAL JOURNAL OF DATA MINING AND BIOINFORMATICS	Biology		2017	19	4	312	339
Li, Meihui; Wang, Lin; Yang, Bo; Zhang, Liangliang; Liu, Yu	Estimating Cement Compressive Strength from Microstructure Images using Convolutional Neural Network	2017 IEEE SYMPOSIUM SERIES ON COMPUTATIONAL INTELLIGENCE (SSCI)	other		2017			1212	1218
Li, Pengfei; Arci, Francesco; Reilly, Jane; Curran, Kevin; Belatreche, Ammar; Shynkevich, Yauheniya	Predicting short-term wholesale prices on the Irish Single Electricity Market with Artificial Neural Networks	2017 28TH IRISH SIGNALS AND SYSTEMS CONFERENCE (ISSC)	other		2017
Li, Quanbao; Wei, Fajie; Zhou, Shenghan	Local kernel nonparametric discriminant analysis for adaptive extraction of complex structures	OPEN PHYSICS	other		2017	15	1	270	279
Mahon, P.	Posthumanism: A Guide for the Perplexed	POSTHUMANISM: A GUIDE FOR THE PERPLEXED	other		2017			1	346
Mazalan, Nor A.; Malek, Azlan A.; Wahid, Mazlan A.; Mailah, Musa	Sensitivity Analysis on Neural Network Algorithm for Primary Superheater Spray Modeling	HEAT TRANSFER ENGINEERING	other		2017	38	4	417	422
Misbawu, Adam; Chen Yuepeng; Deng Xiangtian	Analysis and Comparison between Reference Harmonic Current Detection Strategies Adopted in (APF) Control Methods	PROCEEDINGS OF THE 2017 2ND INTERNATIONAL CONFERENCE ON MATERIALS SCIENCE, MACHINERY AND ENERGY ENGINEERING (MSMEE 2017)	other		2017	123		1174	1184
Moustris, K. P.; Zafirakis, D.; Alamo, D. H.; Nebot Medina, R. J.; Kaldellis, J. K.	24-h Ahead Wind Speed Prediction for the Optimum Operation of Hybrid Power Stations with the Use of Artificial Neural Networks	PERSPECTIVES ON ATMOSPHERIC SCIENCES	other		2017			409	414
Mrsic, Leo; Kopal, Robert; Klepac, Goran	Analyzing Slavic Textual Sentiment Using Deep Convolutional Neural Networks	INTELLIGENT DECISION SUPPORT SYSTEMS FOR SUSTAINABLE COMPUTING: PARADIGMS AND APPLICATIONS	other		2017	705		207	224
Napoles, Gonzalo; Vanhoof, Koen; Leon Espinosa, Maikel; Grau, Isel	Fuzzy Cognitive Maps Tool for Scenario Analysis and Pattern Classification	2017 IEEE 29TH INTERNATIONAL CONFERENCE ON TOOLS WITH ARTIFICIAL INTELLIGENCE (ICTAI 2017)	other		2017			644	651
Narayanan, Surya; Shafiee, Ali; Balasubramonian, Rajeev	INXS: Bridging the Throughput and Energy Gap for Spiking Neural Networks	2017 INTERNATIONAL JOINT CONFERENCE ON NEURAL NETWORKS (IJCNN)	other		2017			2451	2459
Nunez Tabales, J. M.; Rey Carmona, F. J.; Caridad y Ocerin, J. Ma	Neural networks (NN) applied to the commercial properties valuation	INFORMES DE LA CONSTRUCCION	other		2017	69	545			e179
Othman, N. H.; Lee, Khuan Y.; Radzol, A. R. M.; Mansor, W.	PCA-SCG-ANN for Detection of Non-structural Protein 1 from SERS Salivary Spectra	INTELLIGENT INFORMATION AND DATABASE SYSTEMS (ACIIDS 2017), PT II	other		2017	10192		424	433
Pastur-Romay, L. A.; Porto-Pazos, A. B.; Cedron, F.; Pazos, A.	Parallel Computing for Brain Simulation	CURRENT TOPICS IN MEDICINAL CHEMISTRY	other		2017	17	14	1646	1668
Perrotta, Federico; Parry, Tony; Neves, Luis C.	Application of Machine Learning for Fuel Consumption Modelling of Trucks	2017 IEEE INTERNATIONAL CONFERENCE ON BIG DATA (BIG DATA)	other		2017			3810	3815
Petrovici, Mihai A.; Schroeder, Anna; Breitwieser, Oliver; Grubl, Andreas; Schemmel, Johannes; Meier, Karlheinz	Robustness from structure: Inference with hierarchical spiking networks on analog neuromorphic hardware	2017 INTERNATIONAL JOINT CONFERENCE ON NEURAL NETWORKS (IJCNN)	other		2017			2209	2216
Popescu, Aurel I.; Opris, Ioan	Introduction: From Neurons to the Mind	PHYSICS OF THE MIND AND BRAIN DISORDERS: INTEGRATED NEURAL CIRCUITS SUPPORTING THE EMERGENCE OF MIND	other		2017	11		23	51
Restrepo, David; Gomez, Alejandro	Short Research Advanced Project: Development of Strategies for Automatic Facial Feature Extraction and Emotion Recognition	2017 IEEE 3RD COLOMBIAN CONFERENCE ON AUTOMATIC CONTROL (CCAC)	other		2017
Rosenberg, Arnold L.	Nano-Technology and the Nanny State	INTERNATIONAL JOURNAL OF UNCONVENTIONAL COMPUTING	other		2017	13	3	235	244
Saghafi, Hamidreza; Arabloo, Milad	Modeling of CO2 solubility in MEA, DEA, TEA, and MDEA aqueous solutions using AdaBoost-Decision Tree and Artificial Neural Network	INTERNATIONAL JOURNAL OF GREENHOUSE GAS CONTROL	other		2017	58		256	265
Sallam, Ahmed; Salama, M. M. A.; Karray, F.	A Connectionist Based Approach for Reducing the Number of Voltage Sensors in Modular Multilevel Converter	2017 IEEE 6TH INTERNATIONAL CONFERENCE ON RENEWABLE ENERGY RESEARCH AND APPLICATIONS (ICRERA)	other		2017			1121	1127
Secco, Ney Rafael; de Mattos, Bento Silva	Artificial neural networks to predict aerodynamic coefficients of transport airplanes	AIRCRAFT ENGINEERING AND AEROSPACE TECHNOLOGY	other		2017	89	2	211	230
Simoes, Antonio; Baptista, Tiago; Costa, Ernesto	Cartesian Genetic Programming in an Open-Ended Evolution Environment	PROGRESS IN ARTIFICIAL INTELLIGENCE (EPIA 2017)	other		2017	10423		408	420
Sineglazov, V. M.; Chumachenko, O. I.; Gorbatiuk, V. S.	A New Approach in Cluster Analysis	2017 IEEE 4TH INTERNATIONAL CONFERENCE ACTUAL PROBLEMS OF UNMANNED AERIAL VEHICLES DEVELOPMENTS (APUAVD)	other		2017			223	226
Singh, V. K.; Tiwari, K. N.	PREDICTION OF GREENHOUSE MICRO-CLIMATE USING ARTIFICIAL NEURAL NETWORK	APPLIED ECOLOGY AND ENVIRONMENTAL RESEARCH	Biology		2017	15	1	767	778
Smalheiser, Neil R.	The Revolution in Scientific Publishing	DATA LITERACY: HOW TO MAKE YOUR EXPERIMENTS ROBUST AND REPRODUCIBLE	other		2017			229	247
Wang, Hongjun; Chang, Huiqing; Zhao, Hui; Yue, Youjun	Research on LEACH Algorithm Based on Double Cluster Head Cluster Clustering and Data Fusion	2017 IEEE INTERNATIONAL CONFERENCE ON MECHATRONICS AND AUTOMATION (ICMA)	other		2017			342	346
Yu, Ying; Wang, Yirui; Gao, Shangce; Tang, Zheng	Statistical Modeling and Prediction for Tourism Economy Using Dendritic Neural Network	COMPUTATIONAL INTELLIGENCE AND NEUROSCIENCE	other		2017	2017				7436948
Zafirakis, D.; Moustris, K. P.; Alamo, D. H.; Nebot Medina, R. J.	One Day-Ahead Prognosis of Energy Demand Using Artificial Intelligence and Biometeorological Indices	PERSPECTIVES ON ATMOSPHERIC SCIENCES	other		2017			335	340
Xu Ling-Feng; Li Chuan-Dong; Chen Ling	Contrastive analysis of neuron model	ACTA PHYSICA SINICA	other		2016	65	24			240701
Abreu, Pedro Henriques; Santos, Miriam Seoane; Abreu, Miguel Henriques; Andrade, Bruno; Silva, Daniel Castro	Predicting Breast Cancer Recurrence Using Machine Learning Techniques: A Systematic Review	ACM COMPUTING SURVEYS	other		2016	49	3			52
Dwarakish, G. S.; Nithyapriya, B.	Application of soft computing techniques in coastal study - A review	JOURNAL OF OCEAN ENGINEERING AND SCIENCE	other		2016	1	4	247	255
Malhotra, Meenakshi; Nair, T. R. Gopalakrishnan	Knowledge network model with neurocognitive processing capabilities	COGNITIVE SYSTEMS RESEARCH	other		2016	40		186	201
Maul, Tomas H.	Improving Neuroevolution with Complementarity-Based Selection Operators	NEURAL PROCESSING LETTERS	other		2016	44	3	887	911
Moon, Jin Woo; Chung, Min Hee; Song, Hayub; Lee, Se-Young	Performance of a Predictive Model for Calculating Ascent Time to a Target Temperature	ENERGIES	other		2016	9	12			1090
Zanin, Massimiliano; Papo, David	The ACE Brain	FRONTIERS IN COMPUTATIONAL NEUROSCIENCE	other		2016	10				122
Behler, Joerg	Perspective: Machine learning potentials for atomistic simulations	JOURNAL OF CHEMICAL PHYSICS	other		2016	145	17			170901
Asencio-Cortes, G.; Florido, E.; Troncoso, A.; Martinez-Alvarez, F.	A novel methodology to predict urban traffic congestion with ensemble learning	SOFT COMPUTING	other		2016	20	11	4205	4216
Habibi, Zohreh; Ertiaei, Abolhasan; Nikdad, Mohammad Sadegh; Mirmohseni, Atefeh Sadat; Afarideh, Mohsen; Heidari, Vahid; Saberi, Hooshang; Rezaei, Abdolreza Sheikh; Nejat, Farideh	Predicting ventriculoperitoneal shunt infection in children with hydrocephalus using artificial neural network	CHILDS NERVOUS SYSTEM	other		2016	32	11	2143	2151
Julio, Nikolas; Giesen, Ricardo; Lizana, Pedro	Real-time prediction of bus travel speeds using traffic shockwaves and machine learning algorithms	RESEARCH IN TRANSPORTATION ECONOMICS	other		2016	59		250	257
Sarwar, Farah; Iqbal, Shaukat; Hussain, Muhammad Waqar	Linear and Nonlinear Electrical Models of Neurons for Hopfield Neural Network	ZEITSCHRIFT FUR NATURFORSCHUNG SECTION A-A JOURNAL OF PHYSICAL SCIENCES	other		2016	71	11	995	1002
Khorshidi, Alireza; Peterson, Andrew A.	Amp: A modular approach to machine learning in atomistic simulations	COMPUTER PHYSICS COMMUNICATIONS	other		2016	207		310	324
Kibekbaev, Azamat; Duman, Ekrem	Benchmarking regression algorithms for income prediction modeling	INFORMATION SYSTEMS	other		2016	61		40	52
Borunda, Monica; Jaramillo, O. A.; Reyes, Alberto; Ibarguengoytia, Pablo H.	Bayesian networks in renewable energy systems: A bibliographical survey	RENEWABLE & SUSTAINABLE ENERGY REVIEWS	other		2016	62		32	45
de Pina, Aline Aparecida; Monteiro, Bruno da Fonseca; Albrecht, Carl Horst; Leite Pires de Lima, Beatriz Souza; Jacob, Breno Pinheiro	Artificial Neural Networks for the analysis of spread-mooring configurations for floating production systems	APPLIED OCEAN RESEARCH	other		2016	59		254	264
Iranmanesh, Farshid; Moradi, Ali; Rafizadeh, Mehdi	Implementation of radial basic function networks for the prediction of RO membrane performances by using a complex transport model	DESALINATION AND WATER TREATMENT	other		2016	57	43	20307	20317
Jennings, Connor; Wu, Dazhong; Terpenny, Janis	Forecasting Obsolescence Risk and Product Life Cycle With Machine Learning	IEEE TRANSACTIONS ON COMPONENTS PACKAGING AND MANUFACTURING TECHNOLOGY	other		2016	6	9
Moon, Jin Woo; Jung, Sung Kwon	Algorithm for optimal application of the setback moment in the heating season using an artificial neural network model	ENERGY AND BUILDINGS	other		2016	127		859	869
Legendy, Charles R.	Synaptic and extrasynaptic traces of long-term memory: the ID molecule theory	REVIEWS IN THE NEUROSCIENCES	Biology		2016	27	6	575	598
Raikar, Rajkumar V.; Wang, Chuan-Yi; Shih, Han-Peng; Hong, Jian-Hao	Prediction of contraction scour using ANN and GA	FLOW MEASUREMENT AND INSTRUMENTATION	other		2016	50		26	34
Guzman-Barcenas, Jose; Alfredo Hernandez, Jose; Arias-Martinez, Joel; Baptista-Gonzalez, Hector; Ceballos-Reyes, Guillermo; Irles, Claudine	Estimation of umbilical cord blood leptin and insulin based on anthropometric data by means of artificial neural network approach: identifying key maternal and neonatal factors	BMC PREGNANCY AND CHILDBIRTH	other		2016	16				179
Ye, Lei; Zhou, Jianzhong; Gupta, Hoshin V.; Zhang, Hairong; Zeng, Xiaofan; Chen, Lu	Efficient estimation of flood forecast prediction intervals via single- and multi-objective versions of the LUBE method	HYDROLOGICAL PROCESSES	other		2016	30	15	2703	2716
Moon, Jin Woo; Jung, Sung Kwon	Development of a thermal control algorithm using artificial neural network models for improved thermal comfort and energy efficiency in accommodation buildings	APPLIED THERMAL ENGINEERING	other		2016	103		1135	1144
Anselmi, Fabio; Leibo, Joel Z.; Rosasco, Lorenzo; Mutch, Jim; Tacchetti, Andrea; Poggio, Tomaso	Unsupervised learning of invariant representations	THEORETICAL COMPUTER SCIENCE	other		2016	633		112	121
Chvatal, Vasek; Goldsmith, Mark; Yang, Nan	McCulloch-Pitts Brains and Pseudorandom Functions	NEURAL COMPUTATION	other		2016	28	6	1042	1050
Das, M. Bhagwan; Sundararajan, N.	Analysis of self-potential anomalies due to 2D horizontal cylindrical structures-an artificial neural network approach	ARABIAN JOURNAL OF GEOSCIENCES	other		2016	9	7			490
Griffin, James; Chen, Xun	Real-time simulation of neural network classifications from characteristics emitted by acoustic emission during horizontal single grit scratch tests	JOURNAL OF INTELLIGENT MANUFACTURING	other		2016	27	3	507	523
Ketterer, Christine; Matzarakis, Andreas	Mapping the Physiologically Equivalent Temperature in urban areas using artificial neural network	LANDSCAPE AND URBAN PLANNING	other		2016	150		1	9
Wendi, Dadiyorto; Liong, Shie-Yui; Sun, Yabin; Doan, Chi Dung	An innovative approach to improve SRTM DEM using multispectral imagery and artificial neural network	JOURNAL OF ADVANCES IN MODELING EARTH SYSTEMS	other		2016	8	2	691	702
Wan, Chang Jin; Zhu, Li Qiang; Liu, Yang Hui; Feng, Ping; Liu, Zhao Ping; Cao, Hai Liang; Xiao, Peng; Shi, Yi; Wan, Qing	Proton-Conducting Graphene Oxide-Coupled Neuron Transistors for Brain-Inspired Cognitive Systems	ADVANCED MATERIALS	other		2016	28	18	3557	+
Boone, Worth; Piccinini, Gualtiero	The cognitive neuroscience revolution	SYNTHESE	Philosophy		2016	193	5	1509	1534
Dezelak, Klemen; Pihler, Joze	Artificial Neural Network as Part of a Saturation-Level Detector Within the Transformer's Magnetic Core	IEEE TRANSACTIONS ON MAGNETICS	other		2016	52	5			8400504
Jin, Xin; Li, Lang; Ju, Wenbin; Zhang, Zhaolong; Yang, Xiangang	Multibody modeling of varying complexity for dynamic analysis of large-scale wind turbines	RENEWABLE ENERGY	other		2016	90		336	351
Colvin, Robert J.	Modelling and analysing neural networks using a hybrid process algebra	THEORETICAL COMPUTER SCIENCE	other		2016	623		15	64
D'Isanto, A.; Cavuoti, S.; Brescia, M.; Donalek, C.; Longo, G.; Riccio, G.; Djorgovski, S. G.	An analysis of feature relevance in the classification of astronomical transients with machine learning methods	MONTHLY NOTICES OF THE ROYAL ASTRONOMICAL SOCIETY	other		2016	457	3	3119	3132
Xie, Xiurui; Qu, Hong; Liu, Guisong; Zhang, Malu; Kurths, Juergen	An Efficient Supervised Training Algorithm for Multilayer Spiking Neural Networks	PLOS ONE	Biology		2016	11	4			e0150329
Amedi, Hamid Reza; Baghban, Alireza; Ahmadi, Mohammad Ali	Evolving machine learning models to predict hydrogen sulfide solubility in the presence of various ionic liquids	JOURNAL OF MOLECULAR LIQUIDS	other		2016	216		411	422
de Carvalho, Leonardo Lana; Pereira, Denis James; Coelho, Sophia Andrade	Origins and evolution of enactive cognitive science: Toward an enactive cognitive architecture	BIOLOGICALLY INSPIRED COGNITIVE ARCHITECTURES	Biology		2016	16		169	178
Fister, Iztok; Suganthan, Ponnuthurai Nagaratnam; Fister, Iztok, Jr.; Kamal, Salahuddin M.; Al-Marzouki, Fahad M.; Perc, Matjaz; Strnad, Damjan	Artificial neural network regression as a local search heuristic for ensemble strategies in differential evolution	NONLINEAR DYNAMICS	other		2016	84	2	895	914
Hassani, Hossein; Ghodsi, Zara; Silva, Emmanuel Sirimal; Heravi, Saeed	From nature to maths: Improving forecasting performance in subspace-based methods using genetics Colonial Theory	DIGITAL SIGNAL PROCESSING	other		2016	51		101	109
Kumar, Amrender; Chattopadhyay, C.; Mishra, A. K.; Jain, A. K.	Neural network based prediction models for evaporation	MAUSAM	other		2016	67	2	389	396
Matsubara, Takashi; Torikai, Hiroyuki	An Asynchronous Recurrent Network of Cellular Automaton-Based Neurons and Its Reproduction of Spiking Neural Network Activities	IEEE TRANSACTIONS ON NEURAL NETWORKS AND LEARNING SYSTEMS	other		2016	27	4	836	852
Rodrigues e Silva, Saulo; Schimidt, Fernando	REDUCTION OF INPUT VARIABLES IN ARTIFICIAL NEURAL NETWORKS AS FROM PRINCIPAL COMPONENTS ANALYSIS DATA IN THE MODELING OF DISSOLVED OXYGEN.	QUIMICA NOVA	other		2016	39	3	273	278
Yari, M.; Bagherpour, R.; Jamali, S.; Shamsi, R.	Development of a novel flyrock distance prediction model using BPNN for providing blasting operation safety	NEURAL COMPUTING & APPLICATIONS	other		2016	27	3	699	706
Nedjah, Nadia; da Silva, Felipe P.; de Sa, Alan O.; Mourelle, Luiza M.; Bonilla, Diana A.	A massively parallel pipelined reconfigurable design for M-PLN based neural networks for efficient image classification	NEUROCOMPUTING	other		2016	183		39	55
Cui, Can; Hu, Mengqi; Weir, Jeffery D.; Wu, Teresa	A recommendation system for meta-modeling: A meta-learning based approach	EXPERT SYSTEMS WITH APPLICATIONS	other		2016	46		33	44
Kuznetsov, O. P.	Threshold model of a neural ensemble	DOKLADY MATHEMATICS	other		2016	93	2	234	237
O'Neill, Zheng; O'Neill, Charles	Development of a probabilistic graphical model for predicting building energy performance	APPLIED ENERGY	other		2016	164		650	658
Cheung, Ngaam J.; Ding, Xue-Ming; Shen, Hong-Bin	Protein Folds Recognized by an Intelligent Predictor Based-On Evolutionary End Structural Information	JOURNAL OF COMPUTATIONAL CHEMISTRY	other		2016	37	4	426	436
Atas, Musa; Tekeli, Ahmet Emre; Donmez, Senayi; Fouli, Hesham	Use of interactive multisensor snow and ice mapping system snow cover maps (IMS) and artificial neural networks for simulating river discharges in Eastern Turkey	ARABIAN JOURNAL OF GEOSCIENCES	other		2016	9	2			150
Cuny, Jerome; Xie, Yu; Pickard, Chris J.; Hassanali, Ali A.	Ab Initio Quality NMR Parameters in Solid-State Materials Using a High-Dimensional Neural-Network Representation	JOURNAL OF CHEMICAL THEORY AND COMPUTATION	other		2016	12	2	765	773
Ghorbani, M. A.; Khatibi, R.; FazeliFard, M. H.; Naghipour, L.; Makarynskyy, O.	Short-term wind speed predictions with machine learning techniques	METEOROLOGY AND ATMOSPHERIC PHYSICS	other		2016	128	1	57	72
Moussa, H.; Benallal, M. A.; Goyet, C.; Lefevre, N.	Satellite-derived CO2 fugacity in surface seawater of the tropical Atlantic Ocean using a feedforward neural network	INTERNATIONAL JOURNAL OF REMOTE SENSING	other		2016	37	3	580	598
Zhu, Li; Amsler, Maximilian; Fuhrer, Tobias; Schaefer, Bastian; Faraji, Somayeh; Rostami, Samare; Ghasemi, S. Alireza; Sadeghi, Ali; Grauzinyte, Migle; Wolverton, Chris; Goedecker, Stefan	A fingerprint based metric for measuring similarities of crystalline structures	JOURNAL OF CHEMICAL PHYSICS	other		2016	144	3			34203
Ji, Junkai; Gao, Shangce; Cheng, Jiujun; Tang, Zheng; Todo, Yuki	An approximate logic neuron model with a dendritic structure	NEUROCOMPUTING	other		2016	173		1775	1783
Cowan, Jack D.; Neuman, Jeremy; van Drongelen, Wim	Wilson-Cowan Equations for Neocortical Dynamics	JOURNAL OF MATHEMATICAL NEUROSCIENCE	other		2016	6				1
Ann, Lee Yee; Ehkan, P.; Mashor, M. Y.; Sharun, S. M.	Calculation of Hybrid Multi-layered Perceptron Neural Network Output Using Matrix Multiplication	2016 3RD INTERNATIONAL CONFERENCE ON ELECTRONIC DESIGN (ICED)	other		2016			497	500
Arbib, Michael A.	Embodiments of Mind Foreword to the 2016 Reissue	EMBODIMENTS OF MIND	other		2016			IX	XV
Aroussi, Sana; Mellouk, Abdelhamid	Statistical Evaluation for Quality of Experience Prediction Based on Quality of Service Parameters	2016 23RD INTERNATIONAL CONFERENCE ON TELECOMMUNICATIONS (ICT)	other		2016
Arslan, Orhan E.	Computational Basis of Neural Elements	ARTIFICIAL NEURAL NETWORK FOR DRUG DESIGN, DELIVERY AND DISPOSITION	other		2016			29	82
Aziz, Kashif; Rahman, Ataur; Shamseldin, Asaad	Development of Artificial Intelligence Based Regional Flood Estimation Techniques for Eastern Australia	ARTIFICIAL NEURAL NETWORK MODELLING	other		2016	628		307	323
Bernhardt, C	Turing's Vision: The Birth of Computer Science	TURING'S VISION: THE BIRTH OF COMPUTER SCIENCE	other		2016			1	189
Biltgen, Patrick; Ryan, Stephen	Anticipatory Intelligence	ACTIVITY-BASED INTELLIGENCE: PRINCIPLES AND APPLICATIONS	other		2016			303	331
Birattari, Mauro; Delhaisse, Brian; Francesca, Gianpiero; Kerdoncuff, Yvon	Observing the Effects of Overdesign in the Automatic Design of Control Software for Robot Swarms	SWARM INTELLIGENCE	other		2016	9882		149	160
Buevich, Alexander G.; Medvedev, Alexander N.; Sergeev, Alexander P.; Tarasov, Dmitry A.; Shichkin, Andrey V.; Sergeeva, Marina V.; Atanasova, T. B.	Modeling of Surface Dust Concentrations Using Neural Networks and Kriging	APPLICATIONS OF MATHEMATICS IN ENGINEERING AND ECONOMICS (AMEE'16)	other		2016	1789				20004
Cabessa, Jeremie; Villa, Alessandro E. P.	Attractor Dynamics Driven by Interactivity in Boolean Recurrent Neural Networks	ARTIFICIAL NEURAL NETWORKS AND MACHINE LEARNING - ICANN 2016, PT I	other		2016	9886		115	122
Chapman, Kelly	Unearthing assumptions The co-evolution of Western science and philosophy	COMPLEXITY AND CREATIVE CAPACITY: RETHINKING KNOWLEDGE TRANSFER, ADAPTIVE MANAGEMENT AND WICKED ENVIRONMENTAL PROBLEMS	other		2016			20	63
Chatzimichali, Eleni Anthippi; Bessant, Conrad	Novel application of heuristic optimisation enables the creation and thorough evaluation of robust support vector machine ensembles for machine learning applications	METABOLOMICS	Biology		2016	12	1			16
Cheng, Tao-ran; Wen, Peng-cheng; Li, Yang	Research Status of Artificial Neural Network and Its Application Assumption in Aviation	PROCEEDINGS OF 2016 12TH INTERNATIONAL CONFERENCE ON COMPUTATIONAL INTELLIGENCE AND SECURITY (CIS)	other		2016			407	410
Clarke, Paul; O'Connor, Rory V.; Leavy, Brian	A Complexity Theory viewpoint on the Software Development Process and Situational Context	2016 IEEE/ACM INTERNATIONAL CONFERENCE ON SOFTWARE AND SYSTEM PROCESSES (ICSSP)	other		2016			86	90
Corinto, Fernando	Neural Networks	SHORT HISTORY OF CIRCUITS AND SYSTEMS	other		2016			131	134
Das, Pranab Jyoti; Preuss, Charles; Mazumder, Bhaskar	Artificial Neural Network as Helping Tool for Drug Formulation and Drug Administration Strategies	ARTIFICIAL NEURAL NETWORK FOR DRUG DESIGN, DELIVERY AND DISPOSITION	other		2016			263	276
De Maria, Elisabetta; Muzy, Alexandre; Gaffe, Daniel; Ressouche, Annie; Grammont, Franck	Verification of Temporal Properties of Neuronal Archetypes Modeled as Synchronous Reactive Systems	HYBRID SYSTEMS BIOLOGY, (HSB 2016)	Biology		2016	9957		97	112
Deka, Angshuman; Hamta, Nima; Esmaeilian, Behzad; Behdad, Sara	PREDICTIVE MODELING TECHNIQUES TO FORECAST ENERGY DEMAND IN THE UNITED STATES: A FOCUS ON ECONOMIC AND DEMOGRAPHIC FACTORS	INTERNATIONAL DESIGN ENGINEERING TECHNICAL CONFERENCES AND COMPUTERS AND INFORMATION IN ENGINEERING CONFERENCE, 2015, VOL 4	other		2016					V004T05A027
Deng, Limiao; Wang, Yanjiang	Bio-Inspired Model for Object Recognition Based on Histogram of Oriented Gradients	PROCEEDINGS OF THE 2016 12TH WORLD CONGRESS ON INTELLIGENT CONTROL AND AUTOMATION (WCICA)	other		2016			3277	3282
Dumit, Joseph	Plastic Diagrams: Circuits in the Brain and How They Got There	PLASTICITY AND PATHOLOGY: ON THE FORMATION OF THE NEURAL SUBJECT	Biology		2016			219	267
Escano, Juan Manuel; Sanchez, Adolfo J.; Witheephanich, Kritchai; Roshany-Yamchi, Samira	Input variables selection of fuzzy dynamic models by using genetic algorithm	2016 27TH IRISH SIGNALS AND SYSTEMS CONFERENCE (ISSC)	other		2016
Farooque, A.; Zaman, Q. U.; Nguyen-Quang, T.; Groulx, D.; Schumann, A. W.; Chang, Y. K.	DEVELOPMENT OF A PREDICTIVE MODEL FOR WILD BLUEBERRY HARVESTER FRUIT LOSSES DURING HARVESTING USING ARTIFICIAL NEURAL NETWORK	APPLIED ENGINEERING IN AGRICULTURE	other		2016	32	6	725	738
Flanagan, Kieran; Fallon, Enda; Awad, Abir; Connolly, Paul	SAVIOR Security Analytics on Asset Vulnerability for Information Abstraction and Risk Analysis	2016 UKSIM-AMSS 18TH INTERNATIONAL CONFERENCE ON COMPUTER MODELLING AND SIMULATION (UKSIM)	other		2016			9	15
Fusi, Stefano; Wang, Xiao-Jing	Short-Term, Long-Term, and Working Memory	FROM NEURON TO COGNITION VIA COMPUTATIONAL NEUROSCIENCE	Biology		2016			319	344
Gonzalo-Vazquez, G.; Ayuga-Tellez, E.; Castellanos, A.; Sanchez-Medina, A.	Estimating Scots Pine Wood Volume with Radial Basis Neural Networks	VIII CONGRESO IBERICO DE AGROINGENIERIA LIBRO DE ACTAS: RETOS DE LA NUEVA AGRICULTURA MEDITERRANEA	Biology		2016			1093	1101
Goodfellow, I; Bengio, Y.; Courville, A.	Deep Learning	DEEP LEARNING	other		2016			1	775
Gu, Na; Ji, Xiao-feng	An Optimized BP Algorithm Based on PLS	INTERNATIONAL CONFERENCE ON COMPUTER, MECHATRONICS AND ELECTRONIC ENGINEERING (CMEE 2016)	other		2016
Guada, C.; Gomez, D.; Rodriguez, J. T.; Yanez, J.; Montero, J.	Classifying image analysis techniques from their output	INTERNATIONAL JOURNAL OF COMPUTATIONAL INTELLIGENCE SYSTEMS	other		2016	9		43	68
Guidolin, Diego; Tortorella, Cinzia; De Caro, Raffaele; Agnati, Luigi F.	Does a Self-Similarity Logic Shape the Organization of the Nervous System?	FRACTAL GEOMETRY OF THE BRAIN	Biology		2016			137	156
Hagner, Michael	Cybernetics	SPRACHE - KULTUR - KOMMUNIKATION: EIN INTERNATIONALES HANDBUCH ZU LINGUISTIK ALS KULTURWISSENSCHAFT	other		2016	43		259	267
Hamzic, Adis; Avdagic, Zikrija; Omanovic, Samir	A Sequential Approach for Short-term Water Level Prediction Using Nonlinear Autoregressive Neural Networks	2016 XI INTERNATIONAL SYMPOSIUM ON TELECOMMUNICATIONS (BIHTEL)	other		2016
Heaton, Jeff	An Empirical Analysis of Feature Engineering for Predictive Modeling	SOUTHEASTCON 2016	other		2016
Ho, Seng-Beng	A General Noological Framework	PRINCIPLES OF NOOLOGY: TOWARD A THEORY AND SCIENCE OF INTELLIGENCE	other		2016	3		89	144
Huttunen, Jani; Kokkola, Harri; Mielonen, Tero; Mononen, Mika Esa Juhani; Lipponen, Antti; Reunanen, Juha; Lindfors, Anders Vilhelm; Mikkonen, Santtu; Lehtinen, Kari Erkki Juhani; Kouremeti, Natalia; Bais, Alkiviadis; Niska, Harri; Arola, Antti	Retrieval of aerosol optical depth from surface solar radiation measurements using machine learning algorithms, non-linear regression and a radiative transfer-based look-up table	ATMOSPHERIC CHEMISTRY AND PHYSICS	other		2016	16	13	8181	8191
Jennings, Connor; Wu, Dazhong; Terpenny, Janis	Forecasting Obsolescence Risk using Machine Learning	PROCEEDINGS OF THE ASME 11TH INTERNATIONAL MANUFACTURING SCIENCE AND ENGINEERING CONFERENCE, 2016, VOL 2	other		2016					UNSP V002T04A033
Jiang, Yiming; Yang, Chenguang; Ma, Hongbin	A Review of Fuzzy Logic and Neural Network Based Intelligent Control Design for Discrete-Time Systems	DISCRETE DYNAMICS IN NATURE AND SOCIETY	other		2016	2016				7217364
Kahraman, Cengiz; Yanik, Seda	Process Improvement Using Intelligent Six Sigma	INTELLIGENT DECISION MAKING IN QUALITY MANAGEMENT: THEORY AND APPLICATIONS	other		2016	97		363	387
Kazemi, Mir Syavash; Jamett Dominguez, Marcela	Simulation and Evaluation of Neuro-Controllers Applied in a SCORBOT	2016 IEEE INTERNATIONAL CONFERENCE ON AUTOMATICA (ICA-ACCA)	other		2016
Kita, Eisuke; Zuo, Yi; Saito, Fumiya; Feng, Xuanang	Personal Identification with Face and Voice Features Extracted through Kinect Sensor	2016 IEEE 16TH INTERNATIONAL CONFERENCE ON DATA MINING WORKSHOPS (ICDMW)	other		2016			545	551
Korkmaz, Nimet; Ozturk, Ismail; Kilic, Recai	Multiple perspectives on the hardware implementations of biological neuron models and programmable design aspects	TURKISH JOURNAL OF ELECTRICAL ENGINEERING AND COMPUTER SCIENCES	other		2016	24	3	1729	1746
Kumar, Jitendra; Singh, Ashutosh Kumar	Dynamic Resource Scaling in Cloud Using Neural Network and Black hole Algorithm	2016 FIFTH INTERNATIONAL CONFERENCE ON ECO-FRIENDLY COMPUTING AND COMMUNICATION SYSTEMS (ICECCS)	other		2016			63	67
Kumar, M.; Rath, S. K.	FEATURE SELECTION AND CLASSIFICATION OF MICROARRAY DATA USING MACHINE LEARNING TECHNIQUES	EMERGING TRENDS IN APPLICATIONS AND INFRASTRUCTURES FOR COMPUTATIONAL BIOLOGY, BIOINFORMATICS, AND SYSTEMS BIOLOGY: SYSTEMS AND APPLICATIONS	Biology		2016			213	242
Li, Hailin	Accurate and efficient classification based on common principal components analysis for multivariate time series	NEUROCOMPUTING	other		2016	171		744	753
Li, Pengfei; Arci, Francesco; Reilly, Jane; Curran, Kevin; Belatreche, Ammar	Using Artificial Neural Networks to predict short-term wholesale prices on the Irish Single Electricity Market	2016 27TH IRISH SIGNALS AND SYSTEMS CONFERENCE (ISSC)	other		2016
Macukow, Bohdan	Neural Networks - State of Art, Brief History, Basic Models and Architecture	COMPUTER INFORMATION SYSTEMS AND INDUSTRIAL MANAGEMENT, CISIM 2016	other		2016	9842		3	14
Manek, Aishwarya Himanshu; Singh, Parikshit Kishor	Comparative Study of Neural Network Architectures for Rainfall Prediction	2016 IEEE INTERNATIONAL CONFERENCE ON TECHNOLOGICAL INNOVATIONS IN ICT FOR AGRICULTURE AND RURAL DEVELOPMENT (TIAR)	other		2016			171	174
Mazher, Abeer; Li, Peijun	A Decision Fusion Method for Land Cover Classification using Multi-sensor Data	2016 4RTH INTERNATIONAL WORKSHOP ON EARTH OBSERVATION AND REMOTE SENSING APPLICATIONS (EORSA)	other		2016
Mizraji, Eduardo	Illustrating a neural model of logic computations: The case of Sherlock Holmes' old maxim	THEORIA-REVISTA DE TEORIA HISTORIA Y FUNDAMENTOS DE LA CIENCIA	Philosophy		2016	31	1	7	25
Montagnini, Leone; Tabacchi, Marco Elio; Termini, Settimo	Out of a creative jumble of ideas in the middle of last Century: Wiener, interdisciplinarity, and all that	BIOPHYSICAL CHEMISTRY	Biology		2016	208		84	91
Mueller, Tim; Kusne, Aaron Gilad; Ramprasad, Rampi	MACHINE LEARNING IN MATERIALS SCIENCE: RECENT PROGRESS AND EMERGING APPLICATIONS	REVIEWS IN COMPUTATIONAL CHEMISTRY, VOL 29	other		2016	29		186	273
Nagabushan, Naresh; Satish, Nishank; Raghuram, S.	Effect Of Injected Noise In Deep Neural Networks	2016 IEEE INTERNATIONAL CONFERENCE ON COMPUTATIONAL INTELLIGENCE AND COMPUTING RESEARCH	other		2016			134	138
Nand, Ravneil	Neuron-Synapse Level problem decomposition method for Cooperative Coevolution of Recurrent Networks for Time Series Prediction	2016 IEEE CONGRESS ON EVOLUTIONARY COMPUTATION (CEC)	other		2016			3102	3109
Nawaz, Nadeem; Harun, Sobri; Othman, Rawshan; Heryansyah, Arien	Application of Radial Basis Function Neural Networks for Modeling Rainfall-runoff Processes: A Case Study of Semenyih River Catchment, Malaysia	CHIANG MAI JOURNAL OF SCIENCE	other		2016	43	6	1358	1367
Negrello, M.; De Schutter, E.	Models of the Cortico-cerebellar System	NEUROSCIENCE IN THE 21ST CENTURY: FROM BASIC TO CLINICAL, 2ND EDITION	other		2016			3097	3119
Ondo, Jaroslav; Sabol, Patrik; Sincak, Peter; Hartono, Pitoyo	A Review of MF-ARTMAP Toward an Improvement Classification Accuracy using Simulated Annealing	2016 IEEE INTERNATIONAL CONFERENCE ON SYSTEMS, MAN, AND CYBERNETICS (SMC)	other		2016			2038	2043
Pornsing, Choosak; Watanasungsuit, Arnut	Steam Generating Prediction of a Biomass Boiler Using Artificial Neural Network	PROCEEDINGS OF 2016 THE 2ND INTERNATIONAL CONFERENCE ON CONTROL, AUTOMATION AND ROBOTICS	other		2016			281	284
Preseren, Polona Pavlovcic; Stopar, Bojan; Sterle, Oskar	THE EMPLOYMENT OF A RADIAL BASIS FUNCTION NETWORK FOR 3D SURFACE MODELLING	GEODETSKI VESTNIK	other		2016	60	2	241	255
Rahimian, Mohammad Amin; Jadbabaie, Ali	Naive Social Learning in Ising Networks	2016 AMERICAN CONTROL CONFERENCE (ACC)	other		2016			1088	1093
Rojas, EJG	Neurobiologia de la Percepcion Visual	NEUROBIOLOGIA DE LA PERCEPCION VISUAL	Biology		2016			1	74
Sarlo, Rodrigo; Tarazaga, Pablo A.	A Neural Network Approach to 3D Printed Surrogate Systems	TOPICS IN MODAL ANALYSIS & TESTING, VOL 10	other		2016			215	222
Shanmuganathan, Subana	Artificial Neural Network Modelling: An Introduction	ARTIFICIAL NEURAL NETWORK MODELLING	other		2016	628		1	14
Shannon, A. G.	Intuitionistic Fuzzy Logic and Provisional Acceptance of Scientific Theories: A Tribute to Krassimir Atanassov on the Occasion of His Sixtieth Birthday	IMPRECISION AND UNCERTAINTY IN INFORMATION REPRESENTATION AND PROCESSING: NEW TOOLS BASED ON INTUITIONISTIC FUZZY SETS AND GENERALIZED NETS	other		2016	332		15	23
Sharma, Vikas; Baruah, Diganta; Chutia, Dibyajyoti; Raju, P. L. N.; Bhattacharya, D. K.	An Assessment of Support Vector Machine Kernel Parameters using Remotely Sensed Satellite Data	2016 IEEE INTERNATIONAL CONFERENCE ON RECENT TRENDS IN ELECTRONICS, INFORMATION & COMMUNICATION TECHNOLOGY (RTEICT)	other		2016			1567	1570
Smith, Ben	MMO Smart Servers Using Neural Networks for Intelligent, Client-Handling Decisions and Interactions	COMPLEX ADAPTIVE SYSTEMS	other		2016	95		201	208
Tzafestas, Spyros G.	Robot Cognition	INTRODUCTION TO ROBOPHILOSOPHY: COGNITION, INTELLIGENCE, AUTONOMY, CONSCIOUSNESS, CONSCIENCE, AND ETHICS	Philosophy		2016	2		69	+
Varela, FJ; Thompson, E; Rosch, E	Embodied Mind: Cognitive Science and Human Experience	EMBODIED MIND: COGNITIVE SCIENCE AND HUMAN EXPERIENCE	other		2016			1	322
Wang, Fu-Ting; Hatanaka, Shougo; Wang, Rong-Long	A stochastic neuron model for finding a near-maximum independent set of a circle graph	2016 3RD INTERNATIONAL CONFERENCE ON INFORMATION SCIENCE AND CONTROL ENGINEERING (ICISCE)	other		2016			105	109
Wang, Zhanshan; Liu, Zhenwei; Zheng, Chengde	Introduction to Neural Networks	QUALITATIVE ANALYSIS AND CONTROL OF COMPLEX NEURAL NETWORKS WITH DELAYS	other		2016	34		1	36
Wildgen, Wolfgang	Linguistics as a Natural Science	SPRACHE - KULTUR - KOMMUNIKATION: EIN INTERNATIONALES HANDBUCH ZU LINGUISTIK ALS KULTURWISSENSCHAFT	other		2016	43		64	74
Yorek, Nurettin; Ugulu, Ilker; Aydin, Halil	Using Self-Organizing Neural Network Map Combined with Ward's Clustering Algorithm for Visualization of Students' Cognitive Structural Models about Aliveness Concept	COMPUTATIONAL INTELLIGENCE AND NEUROSCIENCE	other		2016	2016				2476256
Zhang, Jian; Tao, Chongyuan; Wang, Pan	A Review of Soft Computing Based on Deep Learning	2016 2ND INTERNATIONAL CONFERENCE ON INDUSTRIAL INFORMATICS - COMPUTING TECHNOLOGY, INTELLIGENT TECHNOLOGY, INDUSTRIAL INFORMATION INTEGRATION (ICIICII)	other		2016			136	144
Zhou, Gang; Lv, Xinjie; Yin, Wenjun; Zhao, Wei; Jin, Feng; Dong, Jin	The Electricity Bill Charge Risk Analysis in Power Supply Company based on A Novel Predicting Method	2016 IEEE INNOVATIVE SMART GRID TECHNOLOGIES - ASIA (ISGT-ASIA)	other		2016			879	883
Zumalabe-Makirriain, Jose M.	The neurological study of the conscience: a critical assessment.	ANALES DE PSICOLOGIA	other		2016	32	1	266	278
Power, Daniel A.; Watson, Richard A.; Szathmary, Eoers; Mills, Rob; Powers, Simon T.; Doncaster, C. Patrick; Czapp, Blazej	What can ecosystems learn? Expanding evolutionary ecology with learning theory	BIOLOGY DIRECT	Biology		2015	10				69
Hankey, Alex	A complexity basis for phenomenology: How information states at criticality offer a new approach to understanding experience of self, being and time	PROGRESS IN BIOPHYSICS & MOLECULAR BIOLOGY	Biology		2015	119	3	288	302
Khasanvis, Santosh; Li, Mingyu; Rahman, Mostafizur; Biswas, Ayan K.; Salehi-Fashami, Mohammad; Atulasimha, Jayasimha; Bandyopadhyay, Supriyo; Moritz, Csaba Andras	Architecting for Causal Intelligence at Nanoscale	COMPUTER	other		2015	48	12	54	64
Kim, Minjeong; Baek, Sangsoo; Ligaray, Mayzonee; Pyo, Jongcheol; Park, Minji; Cho, Kyung Hwa	Comparative Studies of Different Imputation Methods for Recovering Streamflow Observation	WATER	other		2015	7	12	6847	6860
Mountain, David J.; McLean, Mark; Palmer, Douglas; Prucnal, Joshua D.; Krieger, Christopher D.	Ohmic Weave: Memristor-Based Threshold Gate Networks	COMPUTER	other		2015	48	12	65	71
Ratrout, Nedal T.; Rahman, Syed M.; Reza, Imran	Calibration of PARAMICS Model: Application of Artificial Intelligence-Based Approach	ARABIAN JOURNAL FOR SCIENCE AND ENGINEERING	other		2015	40	12	3459	3468
Selmi, F.; Braive, R.; Beaudoin, G.; Sagnes, I.; Kuszelewicz, R.; Barbay, S.	Temporal summation in a neuromimetic micropillar laser	OPTICS LETTERS	other		2015	40	23	5690	5693
Viet-Cuong Pham; Juang, Jyh-Ching	A neural network based error correction method for radio occultation electron density retrieval	JOURNAL OF ATMOSPHERIC AND SOLAR-TERRESTRIAL PHYSICS	other		2015	135		77	84
Wang, Xiaoyan; Yang, Tao; Krysanova, Valentina; Yu, Zhongbo	Assessing the impact of climate change on flood in an alpine catchment using multiple hydrological models	STOCHASTIC ENVIRONMENTAL RESEARCH AND RISK ASSESSMENT	other		2015	29	8	2143	2158
Zhang, Hairong; Zhou, Jianzhong; Ye, Lei; Zeng, Xiaofan; Chen, Yufan	Lower Upper Bound Estimation Method Considering Symmetry for Construction of Prediction Intervals in Flood Forecasting	WATER RESOURCES MANAGEMENT	other		2015	29	15	5505	5519
Yu, Huiman; Fu, Jinsheng; Dang, Leping; Cheong, Yuensin; Tan, Hongsing; Wei, Hongyuan	Prediction of the Particle Size Distribution Parameters in a High Shear Granulation Process Using a Key Parameter Definition Combined Artificial Neural Network Model	INDUSTRIAL & ENGINEERING CHEMISTRY RESEARCH	other		2015	54	43	10825	10834
Kontovourkis, Odysseas; Phocas, Marios C.; Lamprou, Ifigenia	Adaptive kinetic structural behavior through machine learning: Optimizing the process of kinematic transformation using artificial neural networks	AI EDAM-ARTIFICIAL INTELLIGENCE FOR ENGINEERING DESIGN ANALYSIS AND MANUFACTURING	other		2015	29	4	371	391
Xie, Weiguo; Bonis, Ioannis; Theodoropoulos, Constantinos	Data-driven model reduction-based nonlinear MPC for large-scale distributed parameter systems	JOURNAL OF PROCESS CONTROL	other		2015	35		50	58
Garcia, Angela; Anjos, Ofelia; Iglesias, Carla; Pereira, Helena; Martinez, Javier; Taboada, Javier	Prediction of mechanical strength of cork under compression using machine learning techniques	MATERIALS & DESIGN	other		2015	82		304	311
Bagnasco, Annamaria; Siri, Anna; Aleo, Giuseppe; Rocco, Gennaro; Sasso, Loredana	Applying artificial neural networks to predict communication risks in the emergency department	JOURNAL OF ADVANCED NURSING	other		2015	71	10	2293	2304
Kostal, Lubomir; Kobayashi, Ryota	Optimal decoding and information transmission in Hodgkin-Huxley neurons under metabolic cost constraints	BIOSYSTEMS	Biology		2015	136		3	10
Moon, Jin Woo; Kim, Kyungjae; Min, Hyunsuk	ANN-Based Prediction and Optimization of Cooling System in Hotel Rooms	ENERGIES	other		2015	8	10	10775	10795
Azari, T.; Samani, N.; Mansoori, E.	An artificial neural network model for the determination of leaky confined aquifer parameters: an accurate alternative to type curve matching methods	IRANIAN JOURNAL OF SCIENCE AND TECHNOLOGY TRANSACTION A-SCIENCE	other		2015	39	A4	463	472
Mizeranschi, Alexandru; Zheng, Huiru; Thompson, Paul; Dubitzky, Werner	Evaluating a common semi-mechanistic mathematical model of gene-regulatory networks	BMC SYSTEMS BIOLOGY	Biology		2015	9				S2
Najibi, Ensieh; Rostami, Habib	SCESN, SPESN, SWESN: Three recurrent neural echo state networks with clustered reservoirs for prediction of nonlinear and chaotic time series	APPLIED INTELLIGENCE	other		2015	43	2	460	472
Behler, Joerg	Constructing high-dimensional neural network potentials: A tutorial review	INTERNATIONAL JOURNAL OF QUANTUM CHEMISTRY	other		2015	115	16	1032	1050
Alemi, Alireza; Baldassi, Carlo; Brunel, Nicolas; Zecchina, Riccardo	A Three-Threshold Learning Rule Approaches the Maximal Capacity of Recurrent Neural Networks	PLOS COMPUTATIONAL BIOLOGY	Biology		2015	11	8			e1004439
Lun, Roanna; Zhao, Wenbing	A Survey of Applications and Human Motion Recognition with Microsoft Kinect	INTERNATIONAL JOURNAL OF PATTERN RECOGNITION AND ARTIFICIAL INTELLIGENCE	other		2015	29	5			1555008
Moon, Jin Woo; Jung, Sung Kwon; Lee, Yong Oh; Choi, Sangsun	Prediction Performance of an Artificial Neural Network Model for the Amount of Cooling Energy Consumption in Hotel Rooms	ENERGIES	other		2015	8	8	8226	8243
Yuste, Rafael	From the neuron doctrine to neural networks	NATURE REVIEWS NEUROSCIENCE	Biology		2015	16	8	487	497
Daylight, Edgar G.	Towards a Historical Notion of 'Turing-the Father of Computer Science'	HISTORY AND PHILOSOPHY OF LOGIC	Philosophy		2015	36	3	205	228
Deo, Ravinesh C.; Sahin, Mehmet	Application of the Artificial Neural Network model for prediction of monthly Standardized Precipitation and Evapotranspiration Index using hydrometeorological parameters and climate indices in eastern Australia	ATMOSPHERIC RESEARCH	other		2015	161		65	81
Jang, Hyongdoo; Topal, Erkan; Kawamura, Youhei	Decision support system of unplanned dilution and ore-loss in underground stoping operations using a neuro-fuzzy system	APPLIED SOFT COMPUTING	other		2015	32		1	12
Meshcheryakov, A. V.; Glazkova, V. V.; Gerasimov, S. V.; Burenin, R. A.; Khorunzhev, G. A.	High-Accuracy Redshift Measurements for Galaxy Clusters at z < 0.45 Based on SDSS-III Photometry	ASTRONOMY LETTERS-A JOURNAL OF ASTRONOMY AND SPACE ASTROPHYSICS	other		2015	41	7	307	316
Molinero, Xavier; Riquelme, Fabian; Serna, Maria	Forms of representation for simple games: Sizes, conversions and equivalences	MATHEMATICAL SOCIAL SCIENCES	other		2015	76		87	102
Ni, Xiliang; Zhou, Yuke; Cao, Chunxiang; Wang, Xuejun; Shi, Yuli; Park, Taejin; Choi, Sungho; Myneni, Ranga B.	Mapping Forest Canopy Height over Continental China Using Multi-Source Remote Sensing Data	REMOTE SENSING	other		2015	7	7	8436	8452
Yeh, Wei-Chang	An improved simplified swarm optimization	KNOWLEDGE-BASED SYSTEMS	other		2015	82		60	69
Dieleman, Sander; Willett, Kyle W.; Dambre, Joni	Rotation-invariant convolutional neural networks for galaxy morphology prediction	MONTHLY NOTICES OF THE ROYAL ASTRONOMICAL SOCIETY	other		2015	450	2	1441	1459
Chapeton, Julio; Gala, Rohan; Stepanyants, Armen	Effects of homeostatic constraints on associative memory storage and synaptic connectivity of cortical circuits	FRONTIERS IN COMPUTATIONAL NEUROSCIENCE	Biology		2015	9				74
Jurado, Sergio; Nebot, Angela; Mugica, Fransisco; Avellana, Narcis	Hybrid methodologies for electricity load forecasting: Entropy-based feature selection with machine learning and soft computing techniques	ENERGY	other		2015	86		276	291
Aziz, K.; Rai, Sohail; Rahman, A.	Design flood estimation in ungauged catchments using genetic algorithm-based artificial neural network (GAANN) technique for Australia	NATURAL HAZARDS	other		2015	77	2	805	821
Guo, Hong; Jeong, Kwanho; Lim, Jiyeon; Jo, Jeongwon; Kim, Young Mo; Park, Jong-Pyo; Kim, Joon Ha; Cho, Kyung Hwa	Prediction of effluent concentration in a wastewater treatment plant using machine learning models	JOURNAL OF ENVIRONMENTAL SCIENCES	other		2015	32		90	101
Tomassetti, Giordano; Celentano, Giuseppe; Bagrets, Nadezda; Augieri, Andrea; della Corte, Antonio	Surrogate Modelling to Minimize Contact Resistance of HTS ReBCO Terminations	IEEE TRANSACTIONS ON APPLIED SUPERCONDUCTIVITY	other		2015	25	3			4801105
Anjos, Ofelia; Iglesias, Carla; Peres, Fatima; Martinez, Javier; Garcia, Angela; Taboada, Javier	Neural networks applied to discriminate botanical origin of honeys	FOOD CHEMISTRY	other		2015	175		128	136
Iglesias, Carla; Anjos, Ofelia; Martinez, Javier; Pereira, Helena; Taboada, Javier	Prediction of tension properties of cork from its physical properties using neural networks	EUROPEAN JOURNAL OF WOOD AND WOOD PRODUCTS	other		2015	73	3	347	356
Rizzo, Santi Agatino; Scelba, Giacomo	ANN based MPPT method for rapidly variable shading conditions	APPLIED ENERGY	other		2015	145		124	132
Chernavskaya, O. D.; Chernavskii, D. S.; Karp, V. P.; Nikitin, A. P.; Shchepetov, D. S.; Rozhylo, Ya. A.	An architecture of the cognitive system with account for emotional component	BIOLOGICALLY INSPIRED COGNITIVE ARCHITECTURES	Biology		2015	12		144	154
Zhang, Yuna; O'Neill, Zheng; Dong, Bing; Augenbroe, Godfried	Comparisons of inverse modeling approaches for predicting building energy performance	BUILDING AND ENVIRONMENT	other		2015	86		177	190
Kuriscak, Eduard; Marsalek, Petr; Stroffek, Julius; Toth, Peter G.	Biological context of Hebb learning in artificial neural networks, a review	NEUROCOMPUTING	other		2015	152		27	35
Yamanaka, Yuzuru; Amari, Shun-ichi; Shinomoto, Shigeru	Microscopic instability in recurrent neural networks	PHYSICAL REVIEW E	other		2015	91	3			32921
Soberano, Emma K.; Kelty-Stephen, Damian G.	Demystifying cognitive science: explaining cognition through network-based modeling	FRONTIERS IN PHYSIOLOGY	Biology		2015	6				88
Montero, Aaron; Huerta, Ramon; Rodriguez, Francisco B.	Regulation of specialists and generalists by neural variability improves pattern recognition performance	NEUROCOMPUTING	other		2015	151		69	77
Baghban, Alireza; Ahmadi, Mohammad Ali; Shahraki, Bahram Hashemi	Prediction carbon dioxide solubility in presence of various ionic liquids using computational intelligence approaches	JOURNAL OF SUPERCRITICAL FLUIDS	other		2015	98		50	64
Kimura, Mutsumi; Miyatani, Tomoaki; Fujita, Yusuke; Kasakawa, Tomohiro	Apoptotic self-organized electronic device using thin-film transistors for artificial neural networks with unsupervised learning functions	JAPANESE JOURNAL OF APPLIED PHYSICS	other		2015	54	3			03CB02
Lechwar, Szymon; Rauch, Lukasz; Pietrzyk, Maciej	Use of Artificial Intelligence in Classification of Mill Scale Defects	STEEL RESEARCH INTERNATIONAL	other		2015	86	3	266	277
Matusko, Jadranko; Iles, Sandor; Kolonic, Fetah; Lesic, Vinko	CONTROL OF 3D TOWER CRANE BASED ON TENSOR PRODUCT MODEL TRANSFORMATION WITH NEURAL FRICTION COMPENSATION	ASIAN JOURNAL OF CONTROL	other		2015	17	2	443	458
Alotaibi, Nasser M.; Alwakeel, Sami S.	A Multi-Classifiers-Based Approach for Vertical Handoff Process in Wireless Heterogeneous Networks: Retrospective and Prospective	2015 5TH NATIONAL SYMPOSIUM ON INFORMATION TECHNOLOGY: TOWARDS NEW SMART WORLD (NSITNSW)	other		2015
Bakirov, Daniyar; Dorzhigulov, Anuar; Swathikiran, S.; James, Alex Pappachen	Activity Detection with Dendrite Threshold Model	2015 INTERNATIONAL CONFERENCE ON ADVANCES IN COMPUTING, COMMUNICATIONS AND INFORMATICS (ICACCI)	other		2015			2307	2310
Basterrech, S.; Rubino, G.	RANDOM NEURAL NETWORK MODEL FOR SUPERVISED LEARNING PROBLEMS	NEURAL NETWORK WORLD	other		2015	25	5	457	499
Belekar, Vilas; Lingineni, Karthik; Garg, Prabha	Classification of Breast Cancer Resistant Protein (BCRP) Inhibitors and Non-Inhibitors Using Machine Learning Approaches	COMBINATORIAL CHEMISTRY & HIGH THROUGHPUT SCREENING	other		2015	18	5	476	485
Ben Ismail, Dhouha Kbaier; Grivard, Olivier	A model-driven approach to the a priori estimation of operator workload	2015 IEEE INTERNATIONAL MULTI-DISCIPLINARY CONFERENCE ON COGNITIVE METHODS IN SITUATION AWARENESS AND DECISION SUPPORT (COGSIMA)	other		2015			1	7
Ben Ismail, Dhouha Kbaier; Grivard, Olivier	Model-driven estimation of operators' workload for usage centred design of interactive systems	2015 IEEE INTERNATIONAL MULTI-DISCIPLINARY CONFERENCE ON COGNITIVE METHODS IN SITUATION AWARENESS AND DECISION SUPPORT (COGSIMA)	other		2015			63	69
Cabessa, Jeremie; Villa, Alessandro E. P.	On Super-Turing Neural Computation	ADVANCES IN COGNITIVE NEURODYNAMICS (IV)	other		2015			307	312
Carrillo, M.; Gonzalez, J. A.; Gracia-Linares, M.; Guzman, F. S.	Time series analysis of Gravitational Wave signals using neural networks	X MEXICAN SCHOOL ON GRAVITATION AND MATHEMATICAL PHYSICS: ''REACHING A CENTURY: CLASSICAL AND MODIFIED GENERAL RELATIVITY'S ATTEMPTS TO EXPLAIN DE EVOLUTION OF THE UNIVERSE''	other		2015	654				12001
Chandra, Pravin; Ghose, Udayan; Sood, Apoorvi	A Non-Sigmoidal Activation Function for Feedforward Artificial Neural Networks	2015 INTERNATIONAL JOINT CONFERENCE ON NEURAL NETWORKS (IJCNN)	other		2015
Chvatalova, Zuzana; Hrebicek, Jiri; Bartulec, Tomasz	Sustainability Performance Indicators Construction with Using Neural Networks in Maple	INNOVATION MANAGEMENT AND SUSTAINABLE ECONOMIC COMPETITIVE ADVANTAGE: FROM REGIONAL DEVELOPMENT TO GLOBAL GROWTH, VOLS I - VI, 2015	other		2015			2035	2045
Csikos, Alfred; Viharos, Zsolt Janos; Kis, Krisztian Balazs; Tettamanti, Tamas; Varga, Istvan	Traffic speed prediction method for urban networks - an ANN approach	2015 INTERNATIONAL CONFERENCE ON MODELS AND TECHNOLOGIES FOR INTELLIGENT TRANSPORTATION SYSTEMS (MT-ITS)	other		2015			102	108
de Lima, Patrick M.; Guedes, Elloa B.	Rainfall Prediction for Manaus, Amazonas with Artificial Neural Networks	2015 LATIN AMERICA CONGRESS ON COMPUTATIONAL INTELLIGENCE (LA-CCI)	other		2015
Dheeba, J.; Singh, N. Albert	Computer Aided Intelligent Breast Cancer Detection: Second Opinion for Radiologists-A Prospective Study	COMPUTATIONAL INTELLIGENCE APPLICATIONS IN MODELING AND CONTROL	other		2015	575		397	430
Doreswamy; Salma, Umme M.	Fast Modular Artificial Neural Network for the Classification of Breast Cancer Data	PROCEEDING OF THE THIRD INTERNATIONAL SYMPOSIUM ON WOMEN IN COMPUTING AND INFORMATICS (WCI-2015)	other		2015			66	72
Doreswamy; Salma, Umme M.	BAT-ELM: A Bio Inspired Model for Prediction of Breast Cancer Data	PROCEEDINGS OF THE 2015 INTERNATIONAL CONFERENCE ON APPLIED AND THEORETICAL COMPUTING AND COMMUNICATION TECHNOLOGY (ICATCCT)	other		2015			501	506
Effenberger, Felix; Hillar, Christopher	Discovery of Salient Low-Dimensional Dynamical Structure in Neuronal Population Activity Using Hopfield Networks	SIMILARITY-BASED PATTERN RECOGNITION, SIMBAD 2015	other		2015	9370		199	208
Fang, Yan; Levitan, Steven P.; Chiarulli, Donald M.; Dash, Denver H.	Alternative Architectures for NonBoolean Information Processing Systems	EMERGING NANOELECTRONIC DEVICES	other		2015			467	497
Farobie, Obie; Hasanah, Nur; Matsumura, Yukihiko	Artificial neural network modeling to predict biodiesel production in supercritical methanol and ethanol using spiral reactor	5th Sustainable Future for Human Security (SustaiN 2014)	other		2015	28		214	223
Fazlollahtabar, Hamed; Saidi-Mehrabad, Mohammad	Reliability Model for AGV	AUTONOMOUS GUIDED VEHICLES: METHODS AND MODELS FOR OPTIMAL PATH PLANNING	other		2015	20		41	56
Florido, E.; Castano, O.; Troncoso, A.; Martinez-Alvarez, F.	Data Mining for Predicting Traffic Congestion and Its Application to Spanish Data	10TH INTERNATIONAL CONFERENCE ON SOFT COMPUTING MODELS IN INDUSTRIAL AND ENVIRONMENTAL APPLICATIONS	other		2015	368		341	351
Gauthier, Daniel J.; Schoell, Eckehard	Excitable Dynamics in Autonomous Boolean Networks	DYNAMICS OF COMPLEX AUTONOMOUS BOOLEAN NETWORKS	other		2015			133	151
Gordini, Niccolo; Veglio, Valerio	Customer Relationship Management and Data Mining: A Classification Decision Tree to Predict Customer Purchasing Behavior in Global Market	MARKETING AND CONSUMER BEHAVIOR: CONCEPTS, METHODOLOGIES, TOOLS, AND APPLICATIONS	other		2015			789	828
Hashemi, Seyed Ali Asghar; Kashi, Hamed	Determination of number of check dams by artificial neural networks in arid regions of Iran	WATER SCIENCE AND TECHNOLOGY	other		2015	72	6	952	959
Hoth, Julian; Kowalczyk, Wojciech	Colour correction of underwater images	OCEANS 2015 - GENOVA	other		2015
Hsieh, Chih-Hung; Shen, Yu-Siang; Li, Chao-Wen; Wu, Jain-Shing	iF2: An Interpretable Fuzzy Rule Filter for Web Log Post-Compromised Malicious Activity Monitoring	2015 10TH ASIA JOINT CONFERENCE ON INFORMATION SECURITY (ASIAJCIS)	other		2015			130	137
Jia, Shiwei; Qiu, Quan; Li, Junmin; Li, You; Cong, Yue	BP Neural Network Based Localization for a Front-Wheel Drive and Differential Steering Mobile Robot	2015 IEEE INTERNATIONAL CONFERENCE ON INFORMATION AND AUTOMATION	other		2015			2270	2274
Jiang, George J. A.; Fan, Shou-Zen; Abbod, Maysam F.; Huang, Hui-Hsun; Lan, Jheng-Yan; Tsai, Feng-Fang; Chang, Hung-Chi; Yang, Yea-Wen; Chuang, Fu-Lan; Chiu, Yi-Fang; Jen, Kuo-Kuang; Wu, Jeng-Fu; Shieh, Jiann-Shing	Sample Entropy Analysis of EEG Signals via Artificial Neural Networks to Model Patients' Consciousness Level Based on Anesthesiologists Experience	BIOMED RESEARCH INTERNATIONAL	Biology		2015	2015				343478
Jozanikohan, Golnaz; Norouzi, Gholam Hossain; Sahabi, Fereydoun; Memarian, Hossein; Moshiri, Behzad	The application of multilayer perceptron neural network in volume of clay estimation: Case study of Shurijeh gas reservoir, Northeastern Iran	JOURNAL OF NATURAL GAS SCIENCE AND ENGINEERING	other		2015	22		119	131
Kumar, Lov; Rath, Santanu Ku.	Quality Assessment of Web Services using multivariate adaptive regression splines	2015 22ND ASIA-PACIFIC SOFTWARE ENGINEERING CONFERENCE (APSEC 2015)	other		2015			238	245
Kumar, Mukesh; Rath, Santanu Kumar	Meta-heuristic Search based Gene Selection and Classification of Microarray Data	2015 ANNUAL IEEE INDIA CONFERENCE (INDICON)	other		2015
Kutylowska, Malgorzata	Neural network approach for failure rate prediction	ENGINEERING FAILURE ANALYSIS	other		2015	47		41	48
Lopez de Mantaras, Ramon	Some reflections on the present and future of Artificial Intelligence	REVUE DES ETUDES ITALIENNES	other		2015	61	1-2
Martinez, Gabriela E.; Mendoza, Olivia; Castro, Juan R.; Rodriguez-Diaz, A.; Melin, Patricia; Castillo, Oscar	Response Integration in Modular Neural Networks using Choquet Integral with Interval Type 2 Sugeno Measures	2015 ANNUAL MEETING OF THE NORTH AMERICAN FUZZY INFORMATION PROCESSING SOCIETY DIGIPEN NAFIPS 2015	other		2015
Mehta, Ram; Marzen, Sarah; Hillar, Christopher	EXPLORING DISCRETE APPROACHES TO LOSSY COMPRESSION SCHEMES FOR NATURAL IMAGE PATCHES	2015 23RD EUROPEAN SIGNAL PROCESSING CONFERENCE (EUSIPCO)	other		2015			2236	2240
Miguel-Tome, Sergio	Trajectories-State: A New Neural Mechanism to Interpretate Cerebral Dynamics	ARTIFICIAL COMPUTATION IN BIOLOGY AND MEDICINE, PT I (IWINAC 2015)	Biology		2015	9107		88	97
Moritzer, Elmar; Mueller, Ellen; Martin, Yannick; Kleeschulte, Rainer	Artificial neural networks to model formulation-property correlations in the process of inline-compounding on an injection moulding machine	PROCEEDINGS OF PPS-30: THE 30TH INTERNATIONAL CONFERENCE OF THE POLYMER PROCESSING SOCIETY	other		2015	1664				110001
Mouatadid, Soukayna; Deo, Ravinesh C.; Adamowski, Jan F.	Prediction of SPEI using MLR and ANN: A case study for Wilsons Promontory Station in Victoria	2015 IEEE 14TH INTERNATIONAL CONFERENCE ON MACHINE LEARNING AND APPLICATIONS (ICMLA)	other		2015			318	324
Musztyfaga-Staszuk, M.; Honysz, R.	APPLICATION OF ARTIFICIAL NEURAL NETWORKS IN MODELING OF MANUFACTURED FRONT METALLIZATION CONTACT RESISTANCE FOR SILICON SOLAR CELLS	ARCHIVES OF METALLURGY AND MATERIALS	other		2015	60	3	1673	1678
Ninic, Jelena; Meschke, Gunther	Model update and real-time steering of tunnel boring machines using simulation-based meta models	TUNNELLING AND UNDERGROUND SPACE TECHNOLOGY	other		2015	45		138	152
Petkov, Todor; Sotirov, Sotir	A Generalized Net Model Based on Fast Learning Algorithm of Unsupervised Art2 Neural Network	INTELLIGENT SYSTEMS'2014, VOL 1: MATHEMATICAL FOUNDATIONS, THEORY, ANALYSES	other		2015	322		623	632
Popescu-Bodorin, Nicolaie; Noaica, Cristina M.; Penariu, Patricia	Iris recognition with 4 or 5 fuzzy sets	PROCEEDINGS OF THE 2015 CONFERENCE OF THE INTERNATIONAL FUZZY SYSTEMS ASSOCIATION AND THE EUROPEAN SOCIETY FOR FUZZY LOGIC AND TECHNOLOGY	other		2015	89		1438	1445
Prahastudhi, S.; Riyanto, E.; Napitupulu, D.	A Comparison: Empirical Methods or Artificial Neural Network for Peak Particle Velocity prediction in DOZ Underground Mine	PROCEEDINGS OF THE 24TH INTERNATIONAL MINING CONGRESS AND EXHIBITION OF TURKEY, IMCET 2015	other		2015			188	192
Pylypenko, Kostiantyn	Right Whale Detection Using Artificial Neural Network and Principal Component Analysis	2015 IEEE 35TH INTERNATIONAL CONFERENCE ON ELECTRONICS AND NANOTECHNOLOGY (ELNANO)	other		2015			370	373
Qiu, M.; Song, Y.; Akagi, F.	Predicting the return of the Japanese stock market with artificial neural network	INDUSTRIAL ENGINEERING AND MANAGEMENT SCIENCE	other		2015			7	12
Rao, Prahalad K.; Liu, Jia (Peter); Roberson, David; Kong, Zhenyu (James)	SENSOR-BASED ONLINE PROCESS FAULT DETECTION IN ADDITIVE MANUFACTURING	PROCEEDINGS OF THE ASME 10TH INTERNATIONAL MANUFACTURING SCIENCE AND ENGINEERING CONFERENCE, 2015, VOL 2	other		2015					V002T04A010
Rutishauser, Ueli; Slotine, Jean-Jacques; Douglas, Rodney	Computation in Dynamically Bounded Asymmetric Systems	PLOS COMPUTATIONAL BIOLOGY	Biology		2015	11	1			e1004039
Schmidhuber, Juergen	Deep learning in neural networks: An overview	NEURAL NETWORKS	other		2015	61		85	117
Sejnowski, Terrence	The Brain as Potential Technology	EVENT-BASED NEUROMORPHIC SYSTEMS	other		2015			393	405
Sengupta, Neelava; Scott, Nathan; Kasabov, Nikola	Framework for Knowledge Driven Optimisation Based Data Encoding for Brain Data Modelling Using Spiking Neural Network Architecture	PROCEEDINGS OF THE FIFTH INTERNATIONAL CONFERENCE ON FUZZY AND NEURO COMPUTING (FANCCO - 2015)	other		2015	415		109	118
Shenfield, Alex; Rostami, Shahin	A multi objective approach to evolving artificial neural networks for coronary heart disease classification	2015 IEEE CONFERENCE ON COMPUTATIONAL INTELLIGENCE IN BIOINFORMATICS AND COMPUTATIONAL BIOLOGY (CIBCB)	Biology		2015			435	442
Shimoda, Shingo	Tacit Learning - Machine Learning Paradigm Based on the Principles of Biological Learning	INTELLIGENT ASSISTIVE ROBOTS: RECENT ADVANCES IN ASSISTIVE ROBOTICS FOR EVERYDAY ACTIVITIES	other		2015	106		213	234
Sholahuddin, Asep; Ramadhan, Agung Pre; Supriatna, Asep K.	The Application of ANN-Linear Perceptron in the Development of DSS for a Fishery Industry	THIRD INFORMATION SYSTEMS INTERNATIONAL CONFERENCE 2015	other		2015	72		67	77
Taddia, Glenda; Lo Russo, Stefano; Verda, Vittorio	Comparison Between Neural Network and Finite Element Models for the Prediction of Groundwater Temperatures in Heat Pump (GWHP) Systems	ENGINEERING GEOLOGY FOR SOCIETY AND TERRITORY, VOL 6: APPLIED GEOLOGY FOR MAJOR ENGINEERING PROJECTS	other		2015			255	258
Tripathi, Bipin Kumar	Neurocomputing: An Introduction	HIGH DIMENSIONAL NEUROCOMPUTING: GROWTH, APPRAISAL AND APPLICATIONS	other		2015	571		1	20
Tripathi, Bipin Kumar	Higher-Order Computational Model for Novel Neurons	HIGH DIMENSIONAL NEUROCOMPUTING: GROWTH, APPRAISAL AND APPLICATIONS	other		2015	571		79	103
Valadez, Sergio; Sossa, Humberto; Santiago-Montero, Raul; Guevara, Elizabeth	Encoding Polysomnographic Signals into Spike Firing Rate for Sleep Staging	PATTERN RECOGNITION (MCPR 2015)	other		2015	9116		282	291
Wendi, Dadiyorto; Liong, Shie-Yui; Sun, Yabin; Doan, Chi Dung	EXTENSIVE IMPROVEMENT TO SRTM DEM FOR THE APPLICATION OF HYDROLOGY	PROCEEDINGS OF THE 36TH IAHR WORLD CONGRESS: DELTAS OF THE FUTURE AND WHAT HAPPENS UPSTREAM	other		2015			5718	5722
Yamany, Waleed; Fawzy, Mohammed; Tharwat, Alaa; Hassanie, Aboul Ella	Moth-Flame Optimization for Training Multi-layer Perceptrons	2015 11TH INTERNATIONAL COMPUTER ENGINEERING CONFERENCE (ICENCO)	other		2015			267	272
Yasin, Muhammed; Goze, Tolga; Ozcan, Ihsan; Gungor, Vehbi Cagri; Aydin, Zafer	Short Term Electricity Load Forecasting: A Case Study of Electric Utility Market in Turkey	2015 3RD INTERNATIONAL ISTANBUL SMART GRID CONGRESS AND FAIR (ICSG)	other		2015
Yetkin, M.; Mentes, A.	Optimization of spread mooring systems with Artificial Neural Networks	TOWARDS GREEN MARINE TECHNOLOGY AND TRANSPORT	other		2015			233	238
Yolcu, Ufuk; Bas, Eren; Egrioglu, Erol; Aladag, Cagdas Hakan	A NEW MULTILAYER FEEDFORWARD NETWORK BASED ON TRIMMED MEAN NEURON MODEL	NEURAL NETWORK WORLD	other		2015	25	6	587	602
Yu, Hua-Gen	Neural network iterative diagonalization method to solve eigenvalue problems in quantum mechanics	PHYSICAL CHEMISTRY CHEMICAL PHYSICS	other		2015	17	21	14071	14082
Zhang, Ya; Huang, Jinhui Jeanne; Chen, Liang; Qi, Lan	Eutrophication forecasting and management by artificial neural network: a case study at Yuqiao Reservoir in North China	JOURNAL OF HYDROINFORMATICS	other		2015	17	4	679	695
Agnati, Luigi F.; Guidolin, Diego; Maura, Guido; Marcoli, Manuela; Leo, Giuseppina; Carone, Chiara; De Caro, Raffaele; Genedani, Susanna; Borroto-Escuela, Dasiel O.; Fuxe, Kjell	Information handling by the brain: proposal of a new paradigm involving the roamer type of volume transmission and the tunneling nanotube type of wiring transmission	JOURNAL OF NEURAL TRANSMISSION	other		2014	121	12	1431	1449
Mosqueiro, Thiago S.; Huerta, Ramon	Computational models to understand decision making and pattern recognition in the insect brain	CURRENT OPINION IN INSECT SCIENCE	Biology		2014	6		80	85
Moustris, K. P.; Proias, G. T.; Larissi, I. K.; Nastos, P. T.; Koukouletsos, K. V.; Paliatsos, A. G.	PROGNOSIS OF MAXIMUM DAILY SURFACE OZONE CONCENTRATION WITHIN THE GREATER ATHENS URBAN AREA, GREECE	GLOBAL NEST JOURNAL	other		2014	16	5	873	882
Aifa, Tahar; Zerrouki, Ahmed Ali; Baddari, Kamel; Geraud, Yves	Magnetic susceptibility and its relation with fractures and petrophysical parameters in the tight sand oil reservoir of Hamra quartzites, southwest of the Hassi Messaoud oil field, Algeria	JOURNAL OF PETROLEUM SCIENCE AND ENGINEERING	other		2014	123		120	137
Altaisky, M. V.; Kaputkina, N. E.; Krylov, V. A.	Quantum Neural Networks: Current Status and Prospects for Development	PHYSICS OF PARTICLES AND NUCLEI	other		2014	45	6	1013	1032
Burton, Rebecca A. B.; Lee, Peter; Casero, Ramon; Garny, Alan; Siedlecka, Urszula; Schneider, Jurgen E.; Kohl, Peter; Grau, Vicente	Three-dimensional histology: tools and application to quantitative assessment of cell-type distribution in rabbit heart	EUROPACE	other		2014	16		86	95
Coad, Peter; Cathers, Bruce; Ball, James E.; Kadluczka, Roman	Proactive management of estuarine algal blooms using an automated monitoring buoy coupled with an artificial neural network	ENVIRONMENTAL MODELLING & SOFTWARE	other		2014	61		393	409
Mullins, Joshua; Mahadevan, Sankaran	Variable-fidelity model selection for stochastic simulation	RELIABILITY ENGINEERING & SYSTEM SAFETY	other		2014	131		40	52
Yu, Feng Ying; Yang, Zhi Hao; Tang, Nan; Lin, Hong Fei; Wang, Jian; Yang, Zhi Wei	Predicting protein complex in protein interaction network - a supervised learning based method	BMC SYSTEMS BIOLOGY	Biology		2014	8				S4
Bouasla, Chafia; Samar, Mohamed El-Hadi; Bendjama, Hocine	Kinetics study and neural network modeling of degradation of Naphtol Blue Black by electro-Fenton process: effects of anions, metal ions, and organic compound	DESALINATION AND WATER TREATMENT	other		2014	52	34-36	6733	6744
Frey, Patrick; Fischer, Stephan; Drueck, Harald	Artificial Neural Network modelling of sorption chillers	SOLAR ENERGY	other		2014	108		525	537
van Hemmen, J. Leo	Neuroscience from a mathematical perspective: key concepts, scales and scaling hypothesis, universality	BIOLOGICAL CYBERNETICS	Biology		2014	108	5	701	712
Cox, David Daniel; Dean, Thomas	Neural Networks and Neuroscience-Inspired Computer Vision	CURRENT BIOLOGY	Biology		2014	24	18	R921	R929
Maruyama, Ryota; Asakawa, Naoki	Spatio-temporal fluctuations in immiscible polymeric binary mixtures: towards the realization of a signal/information processing device with hierarchical instabilities	JOURNAL OF PHYSICS D-APPLIED PHYSICS	other		2014	47	36			365402
Basse, Reine Maria; Omrani, Hichem; Charif, Omar; Gerber, Philippe; Bodis, Katalin	Land use changes modelling using advanced methods: Cellular automata and artificial neural networks. The spatial and explicit representation of land cover dynamics at the cross-border region scale	APPLIED GEOGRAPHY	other		2014	53		160	171
Castro Neto, Henrique; Silva Julia, Rita Maria; Caexeta, Gutierrez Soares; Araujo Barcelos, Ayres Roberto	LS-VisionDraughts: improving the performance of an agent for checkers by integrating computational intelligence, reinforcement learning and a powerful search method	APPLIED INTELLIGENCE	other		2014	41	2	525	550
Merrikh-Bayat, Farnood; Shouraki, Saeed Bagheri; Merrikh-Bayat, Farshad	Memristive fuzzy edge detector	JOURNAL OF REAL-TIME IMAGE PROCESSING	other		2014	9	3	479	489
Shahriari, Shahla; Shahriari, Shirin	Predicting ionic liquid based aqueous biphasic systems with artificial neural networks	JOURNAL OF MOLECULAR LIQUIDS	other		2014	197		65	72
Brescia, Massimo; Cavuoti, Stefano; Longo, Giuseppe; Nocella, Alfonso; Garofalo, Mauro; Manna, Francesco; Esposito, Francesco; Albano, Giovanni; Guglielmo, Marisa; D'Angelo, Giovanni; Di Guido, Alessandro; Djorgovski, S. George; Donalek, Ciro; Mahabal, Ashish A.; Graham, Matthew J.; Fiore, Michelangelo; D'Abrusco, Raffaele	DAMEWARE: A Web Cyberinfrastructure for Astrophysical Data Mining	PUBLICATIONS OF THE ASTRONOMICAL SOCIETY OF THE PACIFIC	other		2014	126	942	783	797
Wang, Hongjin; Hsieh, Sheng-Jen; Stockton, Alex	Evaluating the performance of artificial neural networks for estimating the nonmetallic coating thicknesses with time-resolved thermography	OPTICAL ENGINEERING	other		2014	53	8			83102
Handley, Christopher Michael; Behler, Joerg	Next generation interatomic potentials for condensed systems	EUROPEAN PHYSICAL JOURNAL B	other		2014	87	7			152
Porcelli, Peter J.; Rosenbloom, S. Trent	Comparison of New Modeling Methods for Postnatal Weight in ELBW Infants Using Prenatal and Postnatal Data	JOURNAL OF PEDIATRIC GASTROENTEROLOGY AND NUTRITION	other		2014	59	1	E2	E8
Mirjalili, Seyedali; Mirjalili, Seyed Mohammad; Lewis, Andrew	Let a biogeography-based optimizer train your Multi-Layer Perceptron	INFORMATION SCIENCES	other		2014	269		188	209
de Pina, Aloisio Carlos; Albrecht, Carl Horst; Leite Pires de Lima, Beatriz Souza; Jacob, Breno Pinheiro	Wavelet network meta-models for the analysis of slender offshore structures	ENGINEERING STRUCTURES	other		2014	68		71	84
Howard, Reka; Carriquiry, Alicia L.; Beavis, William D.	Parametric and Nonparametric Statistical Methods for Genomic Selection of Traits with Additive and Epistatic Genetic Architectures	G3-GENES GENOMES GENETICS	Biology		2014	4	6	1027	1046
Oniz, Y.; Kaynak, O.	Variable-structure-systems based approach for online learning of spiking neural networks and its experimental evaluation	JOURNAL OF THE FRANKLIN INSTITUTE-ENGINEERING AND APPLIED MATHEMATICS	other		2014	351	6	3269	3285
Behler, J.	Representing potential energy surfaces by high-dimensional neural network potentials	JOURNAL OF PHYSICS-CONDENSED MATTER	other		2014	26	18			183001
Restrepo, Sebastian Echeverri; Giraldo, Simon Tamayo; Thijsse, Barend J.	Using artificial neural networks to predict grain boundary energies	COMPUTATIONAL MATERIALS SCIENCE	other		2014	86		170	173
Cabessa, Jeremie; Villa, Alessandro E. P.	An Attractor-Based Complexity Measurement for Boolean Recurrent Neural Networks	PLOS ONE	Biology		2014	9	4			e94204
Azimi, Parisa; Mohammadi, Hasan Reza	Predicting endoscopic third ventriculostomy success in childhood hydrocephalus: an artificial neural network analysis	JOURNAL OF NEUROSURGERY-PEDIATRICS	Biology		2014	13	4	426	432
Izeboudjen, N.; Larbes, C.; Farah, A.	A new classification approach for neural networks hardware: from standards chips to embedded systems on chip	ARTIFICIAL INTELLIGENCE REVIEW	other		2014	41	4	491	534
Jing, Liang; Chen, Bing; Zhang, Baiyu	Modeling of UV-Induced Photodegradation of Naphthalene in Marine Oily Wastewater by Artificial Neural Networks	WATER AIR AND SOIL POLLUTION	other		2014	225	4			1906
Manuel Andujar, Jose; Javier Barragan, Antonio	Hybridization of fuzzy systems for modeling and control	REVISTA IBEROAMERICANA DE AUTOMATICA E INFORMATICA INDUSTRIAL	other		2014	11	2	127	141
Schuld, Maria; Sinayskiy, Ilya; Petruccione, Francesco	Quantum walks on graphs representing the firing patterns of a quantum neural network	PHYSICAL REVIEW A	other		2014	89	3			32333
Badrnezhad, Ramin; Mirza, Behrooz	Modeling and optimization of cross-flow ultrafiltration using hybrid neural network-genetic algorithm approach	JOURNAL OF INDUSTRIAL AND ENGINEERING CHEMISTRY	other		2014	20	2	528	543
Mayor, Julien; Gomez, Pablo; Chang, Franklin; Lupyan, Gary	Connectionism coming of age: legacy and future challenges	FRONTIERS IN PSYCHOLOGY	other		2014	5				187
Aziz, K.; Rahman, A.; Fang, G.; Shrestha, S.	Application of artificial neural networks in regional flood frequency analysis: a case study for Australia	STOCHASTIC ENVIRONMENTAL RESEARCH AND RISK ASSESSMENT	other		2014	28	3	541	554
Akima, Hisanao; Katayama, Yasuhiro; Nakajima, Koji; Sakuraba, Masao; Sato, Shigeo	Majority Neuron Circuit Having Large Fan-in with Non-volatile Synaptic Weight	PROCEEDINGS OF THE 2014 INTERNATIONAL JOINT CONFERENCE ON NEURAL NETWORKS (IJCNN)	other		2014			4266	4271
Alpaydin, Ethem	Multilayer Perceptrons	INTRODUCTION TO MACHINE LEARNING, 3RD EDITION	other		2014			267	316
Alvarez Munarriz, Luis	THE NEUROBIOLOGICAL MODEL OF CONSCIOUSNESS	AIBR-REVISTA DE ANTROPOLOGIA IBEROAMERICANA	other		2014	9	1	9	34
Andreou, Andreas S.; Neophytou, Haris; Stylianou, Constantinos	A Review of the Application of Fuzzy Cognitive Maps in the Policy Decision-Making Life Cycle	HANDBOOK OF RESEARCH ON ADVANCED ICT INTEGRATION FOR GOVERNANCE AND POLICY MODELING	other		2014			129	148
Ansari, Mohd Samar	Non-Linear Feedback Neural Networks VLSI Implementations and Applications Introduction	NON-LINEAR FEEDBACK NEURAL NETWORKS: VLSI IMPLEMENTATIONS AND APPLICATIONS	other		2014	508		1	11
Boden, Margaret A.	GOFAI	CAMBRIDGE HANDBOOK OF ARTIFICIAL INTELLIGENCE	other		2014			89	107
Caridad-Ocerin, J. M.; Ruiz Gandara, Africa; Roldan Casas, J. A.	Automatic Identification of Forecasting ARIMA Models. The Case of Water Consumption	INTERNATIONAL WORK-CONFERENCE ON TIME SERIES (ITISE 2014)	other		2014			1193	1206
Chandra, Ganesh; Dwivedi, Sanjay K.	A Literature Survey on Various Approaches of Word Sense Disambiguation	PROCEEDINGS OF 2014 2ND INTERNATIONAL SYMPOSIUM ON COMPUTATIONAL AND BUSINESS INTELLIGENCE (ISCBI)	other		2014			106	109
D'Agostino, Alexandra E.; Di Lorenzo, Patricia M.	Information Processing in the Gustatory System	SPRINGER HANDBOOK OF BIO-/NEUROINFORMATICS	Biology		2014			783	796
Dean, J	Big Data, Data Mining, and Machine Learning: Value Creation for Business Leaders and Practitioners	BIG DATA, DATA MINING, AND MACHINE LEARNING: VALUE CREATION FOR BUSINESS LEADERS AND PRACTITIONERS	other		2014			1	265
DiStefano, Joseph, III	BIOSYSTEM MODELING & SIMULATION: NOMENCLATURE & PHILOSOPHY	DYNAMIC SYSTEMS BIOLOGY MODELING AND SIMULATION	Biology		2014			1	37
Essiet, Ima Okon; Audu, George Adinoyi	Determination of Food Age Using Neural Network	PROCEEDINGS OF THE 2014 IEEE 6TH INTERNATIONAL CONFERENCE ON ADAPTIVE SCIENCE AND TECHNOLOGY (ICAST 2014)	other		2014
Gaya, Muhammad Sani; Wahab, Norhaliza Abdul; Sam, Y. M.; Samsudin, S. I.; Jamaludin, I. W.	Comparison of NARX Neural Network and Classical Modelling Approaches	MECHANICAL AND MATERIALS ENGINEERING	other		2014	554		360	+
Gerstner, Wulfram; Kistler, Werner M.; Naud, Richard; Paninski, Liam	NEURONAL DYNAMICS From Single Neurons to Networks and Models of Cognition Preface	NEURONAL DYNAMICS: FROM SINGLE NEURONS TO NETWORKS AND MODELS OF COGNITION	Biology		2014			IX	+
Gordini, Niccolo; Veglio, Valerio	Customer Relationship Management and Data Mining: A Classification Decision Tree to Predict Customer Purchasing Behavior in Global Market	HANDBOOK OF RESEARCH ON NOVEL SOFT COMPUTING INTELLIGENT ALGORITHMS: THEORY AND PRACTICAL APPLICATIONS	other		2014			1	40
Gordini, Niccolo	Genetic Algorithms for Small Enterprises Default Prediction: Empirical Evidence from Italy	HANDBOOK OF RESEARCH ON NOVEL SOFT COMPUTING INTELLIGENT ALGORITHMS: THEORY AND PRACTICAL APPLICATIONS	other		2014			258	293
Guan, Xuezhong; Sun, Ligang; Yu, Fangfei; Li, Xin	Sunspot Number Time Series Prediction using Neural Networks with Quantum Gate Nodes	2014 11TH WORLD CONGRESS ON INTELLIGENT CONTROL AND AUTOMATION (WCICA)	other		2014			4647	4650
Hyoung-uk, Ha; Kim, Jong-Kook	An Evolutionary Genetic Neural Networks for Problems Without Prior Knowledge	2014 10TH INTERNATIONAL CONFERENCE ON NATURAL COMPUTATION (ICNC)	other		2014			1	6
Isaac, Alistair M. C.; Szymanik, Jakub; Verbrugge, Rineke	Logic and Complexity in Cognitive Science	JOHAN VAN BENTHEM ON LOGIC AND INFORMATION DYNAMICS	other		2014	5		787	824
Izgi, E.; Oztopal, A.; Yerli, B.; Kaymak, M. K.; Sahin, A. D.	Determination of the Representative Time Horizons for Short-term Wind Power Prediction by Using Artificial Neural Networks	ENERGY SOURCES PART A-RECOVERY UTILIZATION AND ENVIRONMENTAL EFFECTS	other		2014	36	16	1800	1809
Kanerva, Pentti	Computing with 10,000-Bit Words	2014 52ND ANNUAL ALLERTON CONFERENCE ON COMMUNICATION, CONTROL, AND COMPUTING (ALLERTON)	other		2014			304	310
Kasabov, Nikola	Understanding Nature Through the Symbiosis of Information Science, Bioinformatics, and Neuroinformatics Introduction	SPRINGER HANDBOOK OF BIO-/NEUROINFORMATICS	Biology		2014			1	13
Kim, Tae-Hyung	Practical Perspective of Artificial Neural Networks as a Function Approximator, not an Almighty Black Box	2014 12TH INTERNATIONAL CONFERENCE ON OPTICAL INTERNET (COIN)	other		2014
Lawrynczuk, M.	Computationally Efficient Model Predictive Control Algorithms: A Neural Network Approach	COMPUTATIONALLY EFFICIENT MODEL PREDICTIVE CONTROL ALGORITHMS: A NEURAL NETWORK APPROACH	other		2014	3		1	1
Li, Peilin; Lee, Sang-Heon; Hsu, Hung-Yao	Use of Bi-Camera and Fusion of Pairwise Real Time Citrus Fruit Image for Classification Application	COMPUTER VISION AND IMAGE PROCESSING IN INTELLIGENT SYSTEMS AND MULTIMEDIA TECHNOLOGIES	other		2014			54	81
Mahendran, Rampriya	EMG Signal based Control of an Intelligent Wheelchair	2014 INTERNATIONAL CONFERENCE ON COMMUNICATIONS AND SIGNAL PROCESSING (ICCSP)	other		2014
Marto, Aminaton; Hajihassani, Mohsen; Armaghani, Danial Jahed; Mohamad, Edy Tonnizam; Makhtar, Ahmad Mahir	A Novel Approach for Blast-Induced Flyrock Prediction Based on Imperialist Competitive Algorithm and Artificial Neural Network	SCIENTIFIC WORLD JOURNAL	other		2014					643715
McCartney, Shirley; Weltin, Markus; Burchiel, Kim J.	Use of an Artificial Neural Network for Diagnosis of Facial Pain Syndromes: An Update	STEREOTACTIC AND FUNCTIONAL NEUROSURGERY	other		2014	92	1	44	52
Mizeranschi, Alexandru; Kennedy, Noel; Thompson, Paul; Zheng, Huiru; Dubitzky, Werner	The influence of network topology on reverse-engineering of gene-regulatory networks	2014 INTERNATIONAL CONFERENCE ON COMPUTATIONAL SCIENCE	other		2014	29		410	421
Moustris, Kostas P.; Proias, Giorgos T.; Larissi, Ioanna K.; Nastos, Panagiotis T.; Koukouletsos, Konstantinos V.; Paliatsos, Athanasios G.	AIR QUALITY PROGNOSIS USING ARTIFICIAL NEURAL NETWORKS MODELING IN THE URBAN ENVIRONMENT OF VOLOS, CENTRAL GREECE	FRESENIUS ENVIRONMENTAL BULLETIN	other		2014	23	12	2967	2975
Nakamura, Morimasa; Nishiyama, Masahiko; Moriwaki, Ichiro	GEAR NOISE DIAGNOSIS SYSTEM FOR AUTOMOBILE TRANSMISSION USING ARTIFICIAL INTELLIGENCE (EFFECT OF NUMBER OF INTERMEDIATE LAYERS ON JUDGEMENT PERFORMANCE)	PROCEEDINGS OF THE ASME INTERNATIONAL DESIGN ENGINEERING TECHNICAL CONFERENCES AND COMPUTERS AND INFORMATION IN ENGINEERING CONFERENCE, 2013, VOL 5	other		2014					V005T11A015
Navaz, H. K.; Kehtarnavaz, N.; Jovic, Zoran	A neural network structure for prediction of chemical agent fate	CHEMICAL, BIOLOGICAL, RADIOLOGICAL, NUCLEAR, AND EXPLOSIVES (CBRNE) SENSING XV	Biology		2014	9073				907309
Penny, Simon	Artificial Life	JOHNS HOPKINS GUIDE TO DIGITAL MEDIA	other		2014			23	29
Qin, Zengchang; Tang, Yongchuan	Induction and Learning	UNCERTAINTY MODELING FOR DATA MINING: A LABEL SEMANTICS APPROACH	other		2014			13	38
Roshchupkina, Nataliya; Sachenko, Anatoliy; Roshchupkin, Oleksiy; Kochan, Volodymyr; Smid, Radislav	ANFIS based approach for improved multisensors signal processing	ADVANCED DATA ACQUISITION AND INTELLIGENT DATA PROCESSING	other		2014			181	211
Schuld, Maria; Sinayskiy, Ilya; Petruccione, Francesco	Quantum Neural Networks - Our brain as a quantum computer?	PROCEEDINGS OF SAIP2014: THE 59TH ANNUAL CONFERENCE OF THE SOUTH AFRICAN INSTITUTE OF PHYSICS	other		2014			608	613
Spanou, Georgios; Ioannou, Konstantinos K.; Iakovoglou, Valasia; Zaimes, George N.	Forecasting precipitation and temperatures at the island of Cyprus to enhance wetland management	SECOND INTERNATIONAL CONFERENCE ON REMOTE SENSING AND GEOINFORMATION OF THE ENVIRONMENT (RSCY2014)	other		2014	9229				92291N
Sun, Qijin; He, Suoju	ARTIFICIAL NEURAL NETWORK USING THE TRAINING SET OF DTS FOR PACMAN GAME	2014 11TH INTERNATIONAL COMPUTER CONFERENCE ON WAVELET ACTIVE MEDIA TECHNOLOGY AND INFORMATION PROCESSING (ICCWAMTIP)	other		2014			209	213
Vaughan, Neil; Dubey, Venketesh N.; Wee, Michael Y. K.; Isaacs, Richard	ARTIFICIAL NEURAL NETWORK TO PREDICT PATIENT BODY CIRCUMFERENCES AND LIGAMENT THICKNESSES	PROCEEDINGS OF THE ASME INTERNATIONAL DESIGN ENGINEERING TECHNICAL CONFERENCES AND COMPUTERS AND INFORMATION IN ENGINEERING CONFERENCE, 2013, VOL 2A	other		2014					V02AT02A068
Wahyono; Jo, Kang-Hyun	A Comparative Study of Classification Methods for Traffic Signs Recognition	2014 IEEE INTERNATIONAL CONFERENCE ON INDUSTRIAL TECHNOLOGY (ICIT)	other		2014			614	619
Won, Jae-Yeon; Chen, Xi; Gratz, Paul; Hu, Jiang; Soteriou, Vassos	Up By Their Bootstraps: Online Learning in Artificial Neural Networks for CMP Uncore Power Management	2014 20TH IEEE INTERNATIONAL SYMPOSIUM ON HIGH PERFORMANCE COMPUTER ARCHITECTURE (HPCA-20)	other		2014			308	319
Zhang, Cui; Li, Qiang; Wang, Ronglong	An Intelligent Algorithm Based on Neural Network for Combinatorial Optimization Problems	2014 7TH INTERNATIONAL CONFERENCE ON BIOMEDICAL ENGINEERING AND INFORMATICS (BMEI 2014)	Biology		2014			950	954
Rodriguez, J. A.; El Hamzaoui, Y.; Hernandez, J. A.; Garcia, J. C.; Flores, J. E.; Tejeda, A. L.	The use of artificial neural network (ANN) for modeling the useful life of the failure assessment in blades of steam turbines	ENGINEERING FAILURE ANALYSIS	other		2013	35		562	575
Jimenez, Abigail	Cellular automata to describe seismicity: A review	ACTA GEOPHYSICA	other		2013	61	6	1325	1350
Khalaj, Gholamreza; Azimzadegan, Tohid; Khoeini, Mahdi; Etaat, Moslem	Artificial neural networks application to predict the ultimate tensile strength of X70 pipeline steels	NEURAL COMPUTING & APPLICATIONS	other		2013	23	7-8	2301	2308
Girardi-Schappo, M.; Tragtenberg, M. H. R.; Kinouchi, O.	A brief history of excitable map-based neurons and neural networks	JOURNAL OF NEUROSCIENCE METHODS	other		2013	220	2	116	130
Smeureanu, Ion; Ruxanda, Gheorghe; Badea, Laura Maria	CUSTOMER SEGMENTATION IN PRIVATE BANKING SECTOR USING MACHINE LEARNING TECHNIQUES	JOURNAL OF BUSINESS ECONOMICS AND MANAGEMENT	other		2013	14	5	923	939
Pulvermueller, Friedemann	Semantic embodiment, disembodiment or misembodiment? In search of meaning in modules and neuron circuits	BRAIN AND LANGUAGE	other		2013	127	1	86	103
Rajabzadeh, Amin Reza; Zendehboudi, Sohrab; Lohi, Ali; Elkamel, Ali	Colloidal interaction and connectionist modelling of protein osmotic pressure and the effect of physicochemical properties	CANADIAN JOURNAL OF CHEMICAL ENGINEERING	other		2013	91	10	1621	1631
Frank, Michael C.	Throwing out the Bayesian baby with the optimal bathwater: Response to Endress (2013)	COGNITION	other		2013	128	3	417	423
Jackson, Richard H. G.; Wood, Anthony	The performance of insolvency prediction and credit risk models in the UK: A comparative study	BRITISH ACCOUNTING REVIEW	other		2013	45	3	183	202
Nazari, Ali	RETRACTED: Analytical modeling of tensile strength of functionally graded steels (Retracted Article)	NEURAL COMPUTING & APPLICATIONS	other		2013	23	3-4	787	799
Perini, Laura	Diagrams in biology	KNOWLEDGE ENGINEERING REVIEW	other		2013	28	3	273	286
Costa, Jose Felix; Leong, Raimundo	The ARNN model relativises P = NP and P ≠ NP	THEORETICAL COMPUTER SCIENCE	other		2013	499		2	22
Maul, Tomas	Early experiments with neural diversity machines	NEUROCOMPUTING	other		2013	113		36	48
Marti-Vargas, Jose R.; Ferri, Francesc J.; Yepes, Victor	Prediction of the transfer length of prestressing strands with neural networks	COMPUTERS AND CONCRETE	other		2013	12	2	187	209
Moustris, K. P.; Larissi, I. K.; Nastos, P. T.; Koukouletsos, K. V.; Paliatsos, A. G.	Development and Application of Artificial Neural Network Modeling in Forecasting PM10 Levels in a Mediterranean City	WATER AIR AND SOIL POLLUTION	other		2013	224	8			1634
Nazari, Ali	RETRACTED: RETRACTED ARTICLE: The role of the Islamic Azad University in science production of Iran: from the past to the future (Retracted Article)	NEURAL COMPUTING & APPLICATIONS	other		2013	23	2	311	322
Pirdashti, Mohsen; Curteanu, Silvia; Kamangar, Mehrdad Hashemi; Hassim, Mimi H.; Khatami, Mohammad Amin	Artificial neural networks: applications in chemical engineering	REVIEWS IN CHEMICAL ENGINEERING	other		2013	29	4	205	239
Zoveidavianpoor, Mansoor; Samsuri, Ariffin; Shadizadeh, Seyed Reza	Prediction of compressional wave velocity by an artificial neural network using some conventional well logs in a carbonate reservoir	JOURNAL OF GEOPHYSICS AND ENGINEERING	other		2013	10	4			45014
Brea, Johanni; Senn, Walter; Pfister, Jean-Pascal	Matching Recall and Storage in Sequence Learning with Spiking Neural Networks	JOURNAL OF NEUROSCIENCE	other		2013	33	23	9565	9575
Huyck, Christian R.; Passmore, Peter J.	A review of cell assemblies	BIOLOGICAL CYBERNETICS	Biology		2013	107	3	263	288
Leibovic, K. Nicholas	A personal retrospective on the second half of the 20th century	BIOSYSTEMS	Biology		2013	112	3	183	188
Li, Xinhai; Wang, Yuan	Applying various algorithms for species distribution modelling	INTEGRATIVE ZOOLOGY	Biology		2013	8	2	124	135
Moreno-Diaz, Roberto; Moreno-Diaz, Arminda	Remarks on neurocybernetics and its links to computing science. To the memory of Prof. Luigi M. Ricciardi	BIOSYSTEMS	Biology		2013	112	3	189	195
Sahay, R. R.; Sehgal, V.	Wavelet regression models for predicting flood stages in rivers: a case study in Eastern India	JOURNAL OF FLOOD RISK MANAGEMENT	other		2013	6	2	146	155
Shimoda, Shingo; Yoshihara, Yuki; Kimura, Hidenori	Adaptability of Tacit Learning in Bipedal Locomotion	IEEE TRANSACTIONS ON AUTONOMOUS MENTAL DEVELOPMENT	other		2013	5	2	152	161
[truncated: 2,056 more rows]

## Sheet: Hull_1976
Authors	Article Title	Source Title	Biology/Philosophy/other	COUNT	Publication Year	Volume	Issue	Start Page	End Page	Article Number
[truncated: 482 more rows]

[truncated: 11 more sheets: Sober_1984, Sober_1988, Dennett_1995, Matthen_2002, Bechtel_2006, Okasha_2006, Godfrey_Smith_2009, Dupre_2012, Griffiths_2013, Birch_2015, Pradeu_2019]
